# Supplementary material for: Voxelated bioprinting of modular double-network bio-ink droplets
Source: Nat Commun. 2024 Jul 13;15:5902. doi: 10.1038/s41467-024-49705-z (PMC11246467; doi:10.1038/s41467-024-49705-z)
Supplement: Supplementary file 12 — Source data [file 41467_2024_49705_MOESM12_ESM.xlsx]

## Sheet: Fig. 2a; Fig. 2b-c,left
NB/TZ=0.25/1				NB/TZ=0.6/1				NB/TZ=1/1				NB/TZ=1.68/1
time (s)	G' (pa)	G'' (pa)		time (s)	G' (pa)	G'' (pa)		time (s)	G' (pa)	G'' (pa)		time (s)	G' (pa)	G'' (pa)			NB/TZ	tg (s)	G' at tg (pa)
449.1	1.6943	7.18		127.4	2.8436	7.5998		32	4.4894	8.9001		6.004	7.1944	10.172			0.25/1	616.3	14.16
451.4	1.7872	7.0807		129.53	2.8693	7.8195		34.004	5.5995	9.224		8.011	8.3659	10.621			0.6/1	170.7	13.366
453.7	1.7275	7.3129		131.67	3.2086	7.9927		36.011	6.644	9.7432		10.021	9.484	10.889			1/1	42.05	12.108
456.1	1.772	7.4094		133.8	3.5232	8.1613		38.021	8.1384	10.551		12.03	10.59	11.466			1.68/1	16.07	13.536
458.4	1.8158	7.4104		135.95	3.8551	8.2577		40.03	9.973	11.299		14.05	12.035	12.323
460.7	1.9368	7.5319		138.09	4.4167	8.6334		42.05	12.108	12.104		16.07	13.536	13.006
463.1	2.0818	7.5795		140.24	4.7897	9.0946		44.07	14.644	13.029		18.09	15.179	13.836
465.4	2.1281	7.8004		142.39	5.2342	9.4659		46.09	17.525	13.84		20.12	17.071	14.726
467.8	2.1282	7.8821		144.55	5.4622	9.7334		48.12	20.949	14.558		22.15	19.055	15.477
470.1	2.39	7.8032		146.71	5.9226	9.8369		50.15	24.439	15.12		24.19	21.298	16.301
472.5	2.4645	8.0501		148.87	6.4024	10.077		52.19	28.763	15.901		26.22	23.479	17.231
474.9	2.6866	8.1071		151	6.965	10.245		54.22	33.203	16.494		28.26	26.047	17.973
477.2	2.5837	8.3414		153.2	7.695	10.7		56.26	38.361	17.094		30.31	28.412	18.982
479.6	2.7104	8.3177		155.4	8.2595	11.148		58.31	43.92	17.746		32.35	31.226	19.881
482	2.8766	8.4039		157.6	8.7128	11.495		60.35	49.974	18.088		34.41	33.925	20.714
484.4	2.9058	8.4252		159.7	9.3751	11.711		62.41	56.163	18.462		36.46	36.961	21.739
486.7	3.2022	8.5083		161.9	10.206	11.874		64.46	63.313	18.661		38.52	40.173	22.525
489.1	3.2969	8.5608		164.1	11.123	12.221		66.52	70.95	19.039		40.58	43.356	23.333
491.5	3.3434	8.7154		166.3	11.807	12.66		68.58	78.822	19.078		42.64	46.798	24.348
493.9	3.3245	8.7619		168.5	12.529	13.044		70.64	87.092	19.198		44.71	50.373	25.005
496.3	3.5493	8.8679		170.7	13.366	13.198		72.71	96.129	19.445		46.78	54.199	25.855
498.7	3.516	8.9763		172.9	14.319	13.445		74.78	105.14	19.409		48.86	58.193	26.67
501.1	3.7908	9.1692		175.1	15.47	13.726		76.86	114.88	19.461		50.94	62.226	27.631
503.5	3.7664	9.3509		177.3	16.339	14.221		78.94	125.02	19.42		53.02	66.614	28.341
506	3.9942	9.3233		179.5	17.514	14.434		81.02	135.8	19.547		55.1	70.971	29.076
508.4	4.262	9.4543		181.8	18.543	14.675		83.1	146.84	19.54		57.19	75.497	29.914
510.8	4.3745	9.5334		184	19.918	14.834		85.19	157.95	19.352		59.28	80.058	30.515
513.2	4.4105	9.6025		186.2	21.304	15.182		87.28	169.73	19.591		61.38	84.491	31.342
515.7	4.5223	9.865		188.4	22.401	15.644		89.38	181.97	19.58		63.48	88.926	32.145
518.1	4.7512	9.7751		190.7	23.698	15.896		91.48	194.77	19.506		65.58	93.418	32.885
520.5	4.9108	9.9709		192.9	25.125	15.913		93.58	207.98	19.288		67.69	98.416	33.782
523	5.0055	9.9982		195.1	26.681	16.343		95.69	221.17	19.053		69.8	103.54	34.706
525.4	5.2731	10.162		197.4	28.198	16.744		97.8	234.7	18.881		71.91	109	35.648
527.9	5.3853	10.108		199.6	29.756	16.908		99.91	248.63	18.884		74.03	114.85	36.502
530.3	5.5956	10.117		201.9	31.415	16.93		102.03	262.8	18.644		76.15	120.65	36.848
532.8	5.6499	10.575		204.1	33.425	17.254		104.15	277.18	18.472		78.27	126.26	37.099
535.3	5.9536	10.496		206.4	35.107	17.697		106.27	292.07	18.572		80.4	131.54	37.376
537.7	6.0521	10.681		208.7	36.833	17.866		108.4	307.39	18.738		82.53	136.67	38.191
540.2	6.2547	10.746		210.9	38.785	17.905		110.53	323.18	18.382		84.67	141.91	39.269
542.7	6.3809	10.95		213.2	40.848	18.31		112.67	338.97	18.008		86.8	147.86	40.698
545.2	6.725	11.073		215.5	42.792	18.561		114.8	354.7	17.802		88.95	154.77	41.857
547.6	6.8809	11.12		217.8	44.892	18.665		116.95	371.02	17.641		91.09	161.89	42.097
550.1	7.2224	11.295		220	47.157	18.77		119.09	387.59	17.407		93.24	168.53	41.772
552.6	7.2705	11.281		222.3	49.376	19.126		121.24	404.25	17.332		95.39	174.29	41.654
555.1	7.4755	11.39		224.6	51.68	19.163		123.39	421.27	17.475		97.55	179.55	42.392
557.6	7.7588	11.609		226.9	54.195	19.255		125.55	438.84	17.333		99.71	185.26	43.951
560.1	8.0353	11.646		229.2	56.753	19.493		127.71	456.36	16.878		101.87	192.39	46.128
562.6	8.0241	11.678		231.5	59.279	19.864		129.87	474.02	16.588		104	200.9	46.761
565.2	8.4064	11.816		233.8	61.75	19.872		132	491.9	16.429		106.2	208.85	45.895
567.7	8.6162	11.988		236.1	64.719	19.888		134.2	509.73	16.296		108.4	215.11	45.018
570.2	8.8509	12.194		238.4	67.289	20.22		136.4	528.1	16.421		110.6	220.09	45.599
572.7	8.9071	12.254		240.8	70.035	20.14		138.6	547.01	16.269		112.7	226.15	48.263
575.3	9.3352	12.221		243.1	73.207	20.033		140.7	565.59	15.733		114.9	235.08	50.781
577.8	9.4707	12.275		245.4	76.255	20.427		142.9	584.36	15.606		117.1	245.18	50.39
580.3	9.8498	12.458		247.7	79.238	20.466		145.1	603.33	15.452		119.3	252.74	48.092
582.9	10.232	12.621		250.1	82.482	20.449		147.3	622.27	15.463		121.5	257.5	47.683
585.4	10.48	12.82		252.4	85.656	20.723		149.5	642.13	15.653		123.7	262.94	50.709
588	10.779	12.728		254.7	88.97	20.723		151.7	661.79	15.013		125.9	272.51	54.283
590.5	10.978	13.136		257.1	92.342	20.805		153.9	681.23	14.83		128.1	284.12	53.831
593.1	11.205	13.08		259.4	95.805	20.96		156.1	700.91	14.647		130.3	292.18	50.383
595.7	11.447	13.2		261.8	99.386	20.966		158.3	720.76	14.857		132.5	296.07	50.172
598.2	11.836	13.399		264.1	102.87	21.011		160.5	741.25	14.877		134.8	302.27	54.979
600.8	12.218	13.345		266.5	106.67	21.244		162.8	761.69	14.243		137	314.55	58.389
603.4	12.431	13.595		268.9	110.2	21.054		165	781.73	13.995		139.2	326.64	55.162
606	12.862	13.673		271.2	114.22	21.164		167.2	802.08	13.965		141.4	332	51.618
608.5	13.227	13.848		273.6	117.98	21.182		169.4	822.92	14.253		143.7	335.29	54.923
611.1	13.318	13.802		276	122	21.258		171.7	844.12	13.77		145.9	346.56	61.34
613.7	13.72	13.802		278.4	126.03	21.431		173.9	864.67	13.459		148.1	361.73	59.473
616.3	14.16	13.978		280.7	130.13	21.429		176.1	885.45	13.249		150.4	368.69	53.327
618.9	14.458	14.163		283.1	134.3	21.419		178.4	906.57	13.565		152.6	370.29	56.071
621.5	14.748	14.329		285.5	138.63	21.653		180.6	928.3	13.201		154.9	381.39	64.236
624.2	15.234	14.384		287.9	142.96	21.359		182.9	949.24	12.822		157.1	398.76	62.033
626.8	15.556	14.574		290.3	147.41	21.584		185.1	970.47	12.825		159.4	405.38	54.331
629.4	15.897	14.625		292.7	151.86	21.514		187.4	992	13.299		161.7	406.18	58.69
632	16.319	14.686		295.1	156.37	21.49		189.7	1014	12.783		163.9	420.15	68.016
634.7	16.684	14.78		297.5	160.94	21.809		191.9	1035.6	12.321		166.2	438.07	62.118
637.3	17.141	14.939		300	165.55	21.579		194.2	1057	12.34		168.5	440.57	55.14
639.9	17.646	15.023		302.4	170.36	21.662		196.5	1079.1	12.599		170.8	443.59	64.617
642.6	17.927	15.19		304.8	175.1	21.667		198.8	1101.4	11.984		173	463.85	70.314
645.2	18.387	15.398		307.2	180.04	21.642		201	1123	11.856		175.3	477.01	58.543
647.9	18.717	15.389		309.7	184.97	21.691		203.3	1145.1	12.019		177.6	473.99	59.362
650.5	19.215	15.632		312.1	190.04	21.637		205.6	1167.8	11.954		179.9	487.58	73.163
653.2	19.562	15.637		314.5	195.13	21.84		207.9	1189.7	11.446		182.2	510.19	66.108
655.9	20.08	15.554		317	200.25	21.523		210.2	1211.6	11.464		184.5	509.74	56.961
658.5	20.572	15.972		319.4	205.47	21.711		212.5	1234.4	11.743		186.8	513.91	71.839
661.2	19.85	17.04		321.9	210.75	21.647		214.8	1256.9	11.191		189.1	540.58	72.57
663.9	21.032	16.14		324.3	216.13	21.697		217.1	1279.1	10.981		191.4	545.79	57.629
666.6	21.911	16.213		326.8	221.65	21.65		219.4	1301.8	11.551		193.8	543.89	70.001
669.3	22.421	16.298		329.3	226.99	21.552		221.8	1324.8	11.056		196.1	570.81	77.051
671.9	22.906	16.327		331.7	232.64	21.574		224.1	1347.1	10.742		198.4	580.93	59.081
674.6	23.333	16.506		334.2	238.36	21.614		226.4	1370	11.14		200.7	575.49	69.895
677.3	23.873	16.609		336.7	243.98	21.682		228.7	1393.4	10.683		203.1	603.56	79.895
680.1	24.369	16.804		339.2	249.6	21.535		231.1	1415.7	10.472		205.4	615.15	59.818
682.8	24.697	16.854		341.6	255.54	21.641		233.4	1438.7	10.789		207.7	608.34	71.663
685.5	25.377	16.918		344.1	261.39	21.489		235.7	1462.1	10.42		210.1	638.71	81.211
688.2	26.056	17.172		346.6	267.32	21.621		238.1	1484.6	10.037		212.4	646.85	59.718
690.9	26.556	16.93		349.1	273.22	21.499		240.4	1507.8	10.468		214.8	642.13	76.837
693.7	26.242	17.478		351.6	279.28	21.579		242.8	1531.2	9.9132		217.1	676.76	79.98
696.4	27.936	17.188		354.1	285.43	21.511		245.1	1553.8	9.8478		219.5	676.53	59.849
699.1	28.267	17.554		356.6	291.68	21.536		247.5	1577.6	10.301		221.9	679.92	83.931
701.9	28.638	17.611		359.2	297.76	21.425		249.9	1601.1	9.6473		224.2	714.81	74.303
704.6	29.27	17.683		361.7	304.2	21.545		252.2	1623.8	9.7164		226.6	703.83	64.611
707.4	29.941	17.863		364.2	310.46	21.451		254.6	1647.7	9.9516		229	724.28	89.563
710.1	30.494	17.824		366.7	316.97	21.388		257	1670.9	9.363		231.4	747.42	65.284
712.9	31.129	18.051		369.3	323.36	21.333		259.4	1694.1	9.771		233.7	735.01	76.609
715.6	31.472	18.264		371.8	329.99	21.382		261.7	1718.1	9.3384		236.1	772.59	85.082
718.4	32.527	18.097		374.3	336.45	21.423		264.1	1741	9.2445		238.5	770.59	59.999
721.2	32.827	18.43		376.9	343.28	21.242		266.5	1765	9.6903		240.9	778.89	91.866
724	33.64	18.231		379.4	349.95	21.163		268.9	1788.6	8.9368		243.3	812.04	70.179
726.8	34.103	18.562		382	356.68	21.123		271.3	1811.8	9.1741		245.7	794.19	76.585
729.5	34.922	18.373		384.5	363.5	21.147		273.7	1836	9.0937		248.1	834.21	88.522
732.3	35.404	18.566		387.1	370.36	21.127		276.1	1859.2	8.9459		250.5	830.47	63.991
735.1	36.23	18.728		389.7	377.35	21.17		278.5	1883.5	9.3457		253	843.13	94.854
737.9	36.885	18.783		392.2	384.32	21.181		281	1907.1	8.6619		255.4	870.02	67.785
740.7	37.596	18.919		394.8	391.45	21.204		283.4	1930.4	9.1203		257.8	858.18	85.26
743.6	38.378	18.956		397.4	398.55	20.979		285.8	1954.9	8.5743		260.2	899.89	81.222
746.4	39.061	19.108		400	405.73	20.846		288.2	1978.1	8.6575		262.7	885.18	73.098
749.2	39.667	19.167		402.5	412.84	20.993		290.7	2002.7	8.7874		265.1	918.88	92.486
752	40.503	19.257		405.1	420.03	20.783		293.1	2026.3	8.4634		267.5	920.06	67.057
754.9	41.226	19.378		407.7	427.52	20.952		295.5	2050.4	8.8362		270	934.18	96.099
757.7	41.914	19.43		410.3	434.83	20.798		298	2074.3	8.2276		272.4	955.13	67.857
760.5	42.698	19.727		412.9	442.22	20.782		300.4	2098.1	8.7886		274.9	951.46	92.955
763.4	43.513	19.713		415.5	449.68	20.822		302.9	2122.6	8.1907		277.3	985.22	74.365
766.2	44.131	19.853		418.2	457.2	20.74		305.3	2146.1	8.4596		279.8	974.01	86.721
769.1	45.089	19.696		420.8	464.9	20.699		307.8	2170.8	8.2426		282.3	1012.9	81.034
771.9	45.747	19.803		423.4	472.39	20.702		310.3	2194.2	8.2593		284.7	999.84	81.749
774.8	46.445	20.021		426	480.14	20.63		312.7	2219.1	8.1956		287.2	1039.5	87.207
777.7	47.288	19.931		428.7	487.94	20.651		315.2	2242.5	7.9856		289.7	1028	78.114
780.5	48.146	20.117		431.3	495.56	20.524		317.7	2267.3	8.0968		292.2	1064	91.158
783.4	49.058	20.259		433.9	503.54	20.416		320.2	2291	7.837		294.6	1055.4	76.064
786.3	49.968	20.063		436.6	511.46	20.57		322.6	2315.8	8.1851		297.1	1090.1	93.896
789.2	50.728	20.353		439.2	519.2	20.344		325.1	2339.5	7.7044		299.6	1084	75.408
792.1	51.554	20.44		441.9	527.49	20.286		327.6	2364.5	8.0662		302.1	1116.1	94.669
795	52.395	20.617		444.5	535.3	20.322		330.1	2388.3	7.7322		304.6	1110.8	75.742
797.9	53.432	20.593		447.2	543.27	20.29		332.6	2413.2	7.9699		307.1	1145.8	96.938
800.8	54.208	20.768		449.9	551.58	20.189		335.1	2437.1	7.6883		309.6	1136.1	76.019
803.7	55.227	20.819		452.5	559.49	20.417		337.6	2462	7.9011		312.2	1172.1	93.203
806.6	55.919	20.896		455.2	567.71	20.169		340.2	2486	7.5356		314.7	1161.7	80.28
809.6	56.87	20.948		457.9	576.25	20.138		342.7	2510.9	7.7123		317.2	1199.4	90.909
812.5	57.872	21.02		460.6	584.48	20.069		345.2	2534.8	7.4044		319.7	1188.3	84.781
815.4	58.843	21.067		463.3	592.64	19.999		347.7	2560	7.5517		322.3	1226.6	86.511
818.4	59.631	21.277		465.9	601.37	19.994		350.3	2583.7	7.615		324.8	1216.4	90.303
821.3	60.651	21.321		468.6	609.69	19.939		352.8	2608.9	7.5543		327.3	1251.9	80.117
824.2	61.584	21.356		471.3	617.98	19.859		355.3	2632.8	7.474		329.9	1246.6	95.469
827.2	62.709	21.434		474.1	626.61	19.832		357.9	2657.9	7.1893		332.4	1273.8	76.873
830.1	63.554	21.518		476.8	635.34	19.964		360.4	2682.1	7.6436		335	1279.8	99.227
833.1	64.48	21.583		479.5	643.81	20.008		363	2706.7	7.1555		337.5	1293.4	75.754
836.1	65.469	21.691		482.2	652.48	19.845		365.5	2731.3	7.6224		340.1	1314.3	97.187
839	66.51	21.557		484.9	661.26	19.664		368.1	2755.9	7.0165		342.7	1314	81.85
842	67.505	21.803		487.7	670.08	19.68		370.7	2781.1	7.4139		345.2	1345.1	89.633
845	68.589	21.674		490.4	678.6	19.658		373.2	2805.3	7.1791		347.8	1340.1	90.912
848	69.564	22.025		493.1	687.5	19.552		375.8	2830.8	7.1464		350.4	1368.9	81.006
851	70.725	21.981		495.9	696.62	19.476		378.4	2854.9	7.3135		353	1372.7	97.916
854	71.697	21.966		498.6	705.38	19.455		381	2880.1	6.8231		355.5	1386.2	78.876
857	72.817	22.063		501.4	714.25	19.416		383.5	2904.8	7.2903		358.1	1410.6	96.379
860	73.803	22.2		504.1	723.24	19.4		386.1	2929.2	6.682		360.7	1404.1	86.879
863	74.929	22.252		506.9	732.4	19.307		388.7	2954.6	7.0492		363.3	1440.5	82.669
866	76.031	22.28		509.6	741.46	19.275		391.3	2979	7.1313		365.9	1438.9	97.835
869	77.14	22.385		512.4	750.42	19.213		393.9	3004.4	6.7524		368.5	1454.2	79.695
872.1	78.208	22.392		515.2	759.52	19.055		396.5	3029	7.1787		371.2	1476.7	94.593
875.1	79.388	22.585		518	768.91	19.141		399.2	3053.5	6.7217		373.8	1476	90.663
878.1	80.591	22.572		520.8	778.33	19.116		401.8	3079	6.784		376.4	1500.3	82.935
881.2	81.691	22.594		523.5	787.33	19.075		404.4	3103.5	7.0463		379	1508.9	98.298
884.2	82.842	22.725		526.3	796.54	19.052		407	3128.7	6.4914		381.7	1513.7	83.48
887.3	84.03	22.737		529.1	805.75	18.909		409.7	3153.9	6.9949		384.3	1545.3	87.243
890.3	85.238	22.839		531.9	815.4	18.862		412.3	3178.4	6.9702		386.9	1545.9	97.799
893.4	86.447	22.881		534.7	824.99	18.926		414.9	3203.7	6.4588		389.6	1560.5	80.935
896.5	87.569	23.01		537.6	834.27	18.791		417.6	3228.7	6.7715		392.2	1585.6	92.078
899.5	88.871	23.026		540.4	843.65	18.715		420.2	3253.4	6.6678		394.9	1584.7	94.597
902.6	90.029	23.088		543.2	853.1	18.744		422.9	3279.1	6.5244		397.5	1602.5	80.344
905.7	91.161	23.148		546	862.71	18.678		425.5	3304	6.8341		400.2	1622	95.143
908.8	92.371	23.219		548.9	872.52	18.647		428.2	3328.8	6.5248		402.9	1623.2	94.504
911.9	93.664	23.241		551.7	882.1	18.618		430.9	3354.5	6.5158		405.5	1642	82.56
915	94.993	23.352		554.5	891.71	18.51		433.5	3379.5	6.6506		408.2	1662.7	93.15
918.1	96.237	23.249		557.4	901.32	18.522		436.2	3404.8	6.8565		410.9	1662.3	96.34
921.2	97.557	23.427		560.2	910.94	18.474		438.9	3430.1	6.5069		413.6	1680.8	78.113
924.3	98.788	23.342		563.1	920.78	18.379		441.6	3455.2	6.4698		416.3	1705.7	90.424
927.4	100.07	23.579		565.9	930.75	18.393		444.3	3480	6.4275		418.9	1707.1	97.263
930.5	101.43	23.547		568.8	940.77	18.343		446.9	3505.5	6.0685		421.6	1718.5	84.289
933.7	102.73	23.577		571.7	950.47	18.305		449.6	3530.8	6.4963		424.3	1743.7	86.269
936.8	103.98	23.691		574.5	960.26	18.188		452.3	3555.8	6.4431		427.1	1748.8	97.191
940	105.38	23.699		577.4	970.15	18.192		455.1	3581.3	6.0734		429.8	1752.6	91.532
943.1	106.8	23.796		580.3	980	18.157		457.8	3606.9	6.5047		432.5	1777.1	83.579
946.2	108.1	23.813		583.2	989.94	18.11		460.5	3631.9	6.481		435.2	1790.7	91.213
949.4	109.56	23.882		586.1	1000.1	18.12		463.2	3657.1	6.3199		437.9	1798.5	94.448
952.6	110.87	23.992		589	1010.4	18.011		465.9	3682.8	6.0875		440.7	1809.7	85.407
955.7	112.29	23.969		591.9	1020.5	18.012		468.7	3708	6.4521		443.4	1831.7	86.336
958.9	113.66	23.999		594.8	1030.7	18.02		471.4	3733.3	6.4182		446.1	1844.3	94.525
962.1	115.01	24.014		597.7	1040.8	17.91		474.1	3758.3	6.2581		448.9	1850.4	93.939
965.3	116.48	24.117		600.6	1050.9	17.756		476.9	3784.1	6.1442		451.6	1865.5	84.768
968.5	117.98	24.124		603.6	1061.1	17.68		479.6	3809.4	6.1704		454.4	1882.3	83.771
971.6	119.29	24.236		606.5	1071.2	17.772		482.4	3834.7	6.2659		457.1	1895.8	95.21
974.8	120.9	24.255		609.4	1081.5	17.614		485.1	3860.1	6.1495		459.9	1900.7	97.906
978	122.29	24.308		612.4	1091.6	17.727		487.9	3886	5.8959		462.6	1918.1	85.239
981.3	123.82	24.308		615.3	1102	17.696		490.6	3912.6	6.3356		465.4	1935.3	85.814
984.5	125.32	24.356		618.2	1112.3	17.679		493.4	3938.2	6.3374		468.2	1948.8	93.166
987.7	126.64	24.342		621.2	1122.8	17.615		496.2	3963.7	6.2409		471	1957.8	98.274
990.9	128.33	24.483		624.1	1133.2	17.558		499	3989.4	6.0765		473.8	1967	90.057
994.1	129.72	24.497		627.1	1143.7	17.447		501.8	4014.8	6.3296		476.5	1984.8	84.825
997.4	131.33	24.628		630.1	1154.3	17.364		504.5	4040.1	6.0464		479.3	2001.4	88.275
1000.6	132.76	24.604		633	1164.7	17.574		507.3	4065.6	6.2053		482.1	2012.4	93.378
1003.9	134.45	24.661		636	1175.3	17.403		510.1	4091.1	6.1882		484.9	2021.5	93.611
1007.1	136.02	24.625		639	1186	17.351		512.9	4116.7	6.0435		487.7	2032.4	87.896
1010.4	137.63	24.736		642	1196.6	17.319		515.7	4142.3	6.1964		490.6	2049.1	84.225
1013.6	139.16	24.768		645	1207.3	17.185		518.6	4167.5	6.1769		493.4	2066.1	86.886
1016.9	140.69	24.787		648	1218	17.14		521.4	4193	6.2276		496.2	2078.4	92.081
1020.2	142.4	24.795		651	1228.6	17.313		524.2	4218.6	6.2188		499	2086.2	95.668
1023.5	144	24.922		654	1239.4	17.137		527	4244.3	5.9705		501.9	2097.1	92.466
1026.7	145.58	24.986		657	1250.1	17.365		529.9	4269.7	6.2128		504.7	2110.6	87.02
1030	147.17	24.859		660	1260.9	17.191		532.7	4294.9	6.1421		507.5	2126.2	85.199
1033.3	148.83	25.011		663	1271.7	17.164		535.5	4320.4	5.6937		510.4	2143.2	87.605
1036.6	150.55	24.989		666.1	1282.5	17.072		538.4	4346.2	6.0841		513.2	2156	91.846
1039.9	152.25	25.031		669.1	1293.3	17.136		541.2	4371.3	6.1702		516.1	2165.6	95.055
1043.3	153.89	25.019		672.1	1304	16.969		544.1	4397	6.0662		518.9	2177.1	93.581
1046.6	155.55	25.182		675.2	1314.7	16.778		546.9	4422.7	6.0659		521.8	2186.4	90.054
1049.9	157.24	25.118		678.2	1325.8	16.728		549.8	4448.3	6.0901		524.7	2200.7	86.676
1053.2	158.89	25.126		681.3	1336.8	16.682		552.7	4473.8	6.1691		527.5	2214.9	84.804
1056.6	160.81	25.279		684.3	1347.5	16.595		555.5	4499.1	5.8941		530.4	2228.7	85.975
1059.9	162.45	25.208		687.4	1358.6	16.487		558.4	4524.8	6.0971		533.3	2243.5	89.722
1063.2	164.12	25.219		690.5	1369.7	16.389		561.3	4550.3	6.1422		536.2	2255.2	93.038
1066.6	165.94	25.394		693.5	1380.5	16.31		564.2	4575.6	5.9675		539.1	2264.6	92.83
1070	167.66	25.337		696.6	1391.7	16.371		567.1	4601.2	5.7807		542	2275.2	90.716
1073.3	169.38	25.349		699.7	1402.8	16.284		570	4626.8	5.9375		544.9	2287.1	90.156
1076.7	171.2	25.424		702.8	1414	16.265		572.9	4652.5	5.9859		547.8	2299.2	89.323
1080.1	172.94	25.308		705.9	1425.1	16.194		575.8	4678	5.9848		550.7	2311.4	86.808
1083.4	174.87	25.459		709	1436.1	16.241		578.7	4703.3	5.9718		553.6	2324.5	86.953
1086.8	176.62	25.538		712.1	1447	16.169		581.6	4728.8	5.8241		556.6	2337.5	85.702
1090.2	178.37	25.522		715.2	1458	16.106		584.6	4754.8	5.4545		559.5	2353.4	85.633
1093.6	180.31	25.561		718.3	1469.1	15.994		587.5	4780.6	5.6894		562.4	2365.6	91.351
1097	182.13	25.667		721.4	1480.4	15.891		590.4	4806.6	5.7484		565.4	2376.5	89.308
1100.4	184.03	25.585		724.5	1491.6	15.674		593.4	4832	6.0882		568.3	2389.3	89.322
1103.8	185.82	25.606		727.7	1502.8	15.713		596.3	4857.2	6.0117		571.2	2401.3	93.964
1107.3	187.64	25.635		730.8	1514.2	15.88		599.2	4883.5	6.2037		574.2	2417.9	94.861
1110.7	189.64	25.603		734	1525.4	15.84		602.2	4908.8	5.828		577.1	2429.6	93.095
1114.1	191.39	25.664		737.1	1536.5	15.749		605.1	4934.3	5.8169		580.1	2440.7	95.071
1117.6	193.37	25.662		740.2	1547.6	15.702		608.1	4959.6	5.3367		583.1	2451.3	94.022
1121	195.4	25.719		743.4	1558.9	15.548		611.1	4985.7	5.7246		586	2470.9	96.392
1124.4	197.28	25.797		746.6	1570.3	15.397		614	5011.6	5.9301		589	2476.4	93.251
1127.9	199.2	25.763		749.7	1581.8	15.573		617	5037.2	5.7479		592	2483.9	94.628
1131.4	201.19	25.793		752.9	1593.1	15.613		620	5062.9	5.865		595	2496.9	92.111
1134.8	203.09	25.782		756.1	1604.2	15.473		623	5088.4	5.8238		598	2508.1	91.589
1138.3	205.05	25.838		759.3	1615.3	15.431		626	5113.8	5.8295		601	2519.6	89.814
1141.8	207.03	25.79		762.5	1626.7	15.232		629	5139.3	5.9328		604	2533.1	91.423
1145.3	209.12	25.868		765.6	1638.3	15.14		632	5164.7	5.8148		607	2542.9	92.312
1148.7	211.01	25.84		768.8	1650	15.268		635	5190.3	5.8207		610	2556.5	92.185
1152.2	213.02	25.854		772	1661.1	15.306		638	5215.5	5.8335		613	2567.8	91.103
1155.7	215.13	25.92		775.3	1672.4	15.275		641	5241	5.659		616	2578.4	89.403
1159.2	217.08	25.911		778.5	1683.9	15.027		644	5266.4	5.7737		619.1	2591.2	92.816
1162.8	219.21	26.041		781.7	1695.5	14.98		647.1	5291.9	5.8146		622.1	2605.9	97.137
1166.3	221.27	25.922		784.9	1707.2	15.165		650.1	5317.6	5.9164		625.1	2620.1	98.669
1169.8	223.3	25.987		788.1	1718.3	15.159		653.1	5342.5	5.7407		628.2	2629.6	92.348
1173.3	225.39	26.021		791.4	1729.7	14.901		656.2	5367.7	5.7882		631.2	2640.1	89.555
1176.9	227.49	25.996		794.6	1741.4	14.657		659.2	5392.9	5.8069		634.3	2652.8	89.361
1180.4	229.45	26.021		797.9	1753.2	15.013		662.3	5418.1	5.7905		637.3	2665.6	88.464
1183.9	231.69	26.058		801.1	1764.3	14.872		665.3	5443.4	5.796		640.4	2676.4	86.473
1187.5	233.77	26.13		804.4	1775.9	14.714		668.4	5469	5.7071		646.5	2706.2	70.213
1191.1	235.87	26.112		807.6	1787.7	14.496		671.5	5494.2	5.4334		649.6	2709.5	74.231
1194.6	238.02	26.103		810.9	1799.3	14.867		674.5	5519.3	5.4637		652.7	2715.4	82.571
1198.2	240.07	26.072		814.2	1810.5	14.807		677.6	5544.3	5.3898		655.8	2725.2	84.81
1201.8	242.21	26.175		817.5	1822.1	14.425		680.7	5569.2	5.7225		658.9	2735.5	93.022
1205.4	244.39	26.143		820.7	1833.9	14.504		683.8	5594.2	5.8072		662	2749.3	93.887
1208.9	246.72	26.016		824	1845.5	14.68		686.9	5619.5	5.9339		665.1	2760.9	92.79
1212.5	248.92	26.161		827.3	1856.8	14.49		690	5644.6	5.8292		668.2	2771.9	90.706
1216.1	251.01	26.055		830.6	1868.6	14.239		693.1	5669.8	5.7942		671.3	2784.8	88.425
1219.8	253.15	26.23		833.9	1880.5	14.592		696.2	5694.9	5.8496		674.4	2794.2	87.354
1223.4	255.34	26.293		837.3	1891.7	14.579		699.3	5719.8	5.8744		677.5	2806	85.264
1227	257.68	26.266		840.6	1903.5	13.973		702.4	5745.2	5.5121		680.7	2817	86.259
1230.6	260	26.312		843.9	1915.4	14.439		705.5	5769.9	5.4356		683.8	2820.7	89.137
1234.2	262.21	26.334		847.2	1926.7	14.411		708.7	5794.4	5.6887		687	2838.9	91.777
1237.9	264.57	26.411		850.6	1938.7	14.022		711.8	5819.8	5.7654		690.1	2853.3	92.299
1241.5	266.62	26.262		853.9	1950.5	14.38		715	5844.7	5.6665		693.2	2864	86.927
1245.2	268.89	26.307		857.2	1962	14.255		718.1	5869.5	5.7422		696.4	2874.5	85.824
1248.8	271.37	26.398		860.6	1973.9	13.798		721.2	5894.6	5.9175		699.6	2884.9	84.304
1252.5	273.52	26.287		864	1985.7	14.196		724.4	5919.2	5.5684		702.7	2894	86.461
1256	275.75	26.308		867.3	1997.1	14.105		727.6	5943.5	5.2696		705.9	2906	91.188
1260	278.15	26.365		870.7	2009.2	13.788		730.7	5968.3	5.5537		709.1	2921.7	94.618
1264	280.54	26.402		874.1	2020.8	14.111		733.9	5993.1	5.7581		712.3	2934.9	88.686
1267	282.85	26.352		877.4	2032.4	13.817		737.1	6018.2	5.6547		715.5	2944.8	82.799
1271	285.24	26.371		880.8	2044.4	13.976		740.3	6043	5.8277		718.6	2951.6	83.228
1275	287.51	26.353		884.2	2055.8	14.041		743.5	6067.6	5.5986		721.8	2961.3	87.749
1278	289.82	26.35		887.6	2067.8	13.476		746.6	6092	5.4264		725	2973.3	90.359
1282	292.31	26.383		891	2079.7	13.986		749.8	6116.7	5.7235		728.3	2986.1	88.56
1286	294.61	26.404		894.4	2091.3	13.654		753	6141.3	5.318		731.5	2995.4	84.867
1289	297.01	26.452		897.8	2103.4	13.805		756.3	6166	5.6754		734.7	3005.4	84.958
1293	299.43	26.47		901.3	2114.8	13.847		759.5	6190.9	5.5209		737.9	3009.7	82.775
1297	301.87	26.442		904.7	2127	13.466		762.7	6215.2	5.5846		741.1	3030.4	90.151
1301	304.3	26.47		908.1	2138.7	13.856		765.9	6239.6	5.745		744.4	3043.1	85.039
1304	306.78	26.45		911.6	2150.6	13.308		769.1	6265	6.3052		747.6	3050.6	82.583
1308	309.26	26.469		915	2162.6	13.655		772.4	6289.6	5.4791		750.9	3060.3	87.794
1312	311.61	26.398		918.4	2174.3	13.465		775.6	6313.1	4.9409		754.1	3071.8	88.534
1316	314.1	26.381		921.9	2186.4	13.664		778.9	6337.4	5.852		757.4	3080.6	89.385
1319	316.56	26.431		925.4	2197.7	13.456		782.1	6362.1	5.5144		760.6	3092.5	85.321
1323	319.12	26.525		928.8	2210.2	13.433		785.4	6386.5	5.6005		763.9	3103.6	87.496
1327	321.7	26.482		932.3	2221.5	13.413		788.6	6410.5	5.3232		767.2	3113.2	88.407
1331	324.24	26.425		935.8	2233.9	13.304		791.9	6435.2	5.8649		770.5	3124	85.508
1335	326.55	26.409		939.3	2245.4	13.431		795.2	6459.9	5.7145		773.7	3134.8	85.512
1338	329.11	26.556		942.7	2257.5	13.14		798.5	6484.2	5.4897		777	3147.8	88.697
1342	331.69	26.592		946.2	2269.1	13.334		801.7	6508.2	5.4938		780.3	3161.6	86.972
1346	334.21	26.51		949.7	2281.3	13.028		805	6532.9	5.5541		783.6	3171	82.594
1350	336.71	26.487		953.2	2293	13.413		808.3	6557.3	5.6517		786.9	3177.5	87.791
1354	339.29	26.703		956.8	2305.2	13.047		811.6	6581.3	5.324		790.3	3185.5	86.395
1358	341.93	26.55		960.3	2316.9	13.293		814.9	6605.7	5.7236		793.6	3196.6	84.557
1361	344.5	26.556		963.8	2329.2	13.081		818.3	6630.2	5.6726		796.9	3206.1	87.969
1365	347.03	26.608		967.3	2340.8	13.067		821.6	6654.2	5.2413		800.2	3221.1	88.927
1369	349.7	26.513		970.9	2353.1	13.171		824.9	6678.4	5.7664		803.6	3228.4	83.507
1373	352.32	26.581		974.4	2364.8	12.995		828.2	6702.7	5.5696		806.9	3237.8	88.18
1377	354.91	26.595		977.9	2377.1	13.14		831.6	6727	4.9718		810.2	3248.7	85.867
1381	357.57	26.456		981.5	2388.9	12.708		834.9	6750.9	5.6974		813.6	3259	83.818
1385	360.28	26.46		985.1	2400.9	13.002		838.2	6774.8	5.5562		817	3273.5	97.217
1388	362.89	26.552		988.6	2412.8	12.573		841.6	6798.7	5.291		820.3	3286.8	87.044
1392	365.47	26.558		992.2	2424.6	12.94		845	6822.7	5.637		823.7	3289.3	82.418
1396	368.09	26.564		995.8	2436.9	12.726		848.3	6846.8	5.6627		827.1	3299.1	88.454
1400	370.81	26.581		999.4	2448.6	12.9		851.7	6870.5	5.3506		830.4	3308.8	85.161
1404	373.49	26.5		1002.9	2460.9	12.937		855.1	6894.8	5.4715		833.8	3317.8	86.18
1408	376.28	26.517		1006.5	2472.7	12.414		858.4	6919	5.3874		837.2	3331.8	88.923
1412	378.87	26.599		1010.1	2484.6	12.916		861.8	6942.2	5.6302		840.6	3339.2	81.943
1416	381.66	26.604		1013.8	2496.8	12.514		865.2	6966.8	5.8087		844	3348.9	90.521
1420	384.32	26.531		1017.4	2508.6	12.719		868.6	6990.2	5.1703		847.4	3356.9	85.099
1424	387.03	26.547		1021	2520.9	12.773		872	7014	5.4151		850.8	3366.9	85.594
1428	389.93	26.467		1024.6	2532.7	12.248		875.4	7037.5	5.5652		854.3	3376.2	85.331
1432	392.38	26.62		1028.2	2544.6	12.745		878.8	7061	5.6485		857.7	3386.9	85.65
1436	395.33	26.526		1031.9	2557	12.604		882.3	7085.1	5.5662		861.1	3394.2	87.006
1440	398.03	26.711		1035.5	2568.7	12.241		885.7	7108.5	5.0899		864.6	3407	83.316
1444	400.95	26.623		1039.2	2580.7	12.683		889.1	7132.4	5.3111		868	3416.9	88.285
1448	403.71	26.61		1042.8	2593	12.456		892.6	7156.2	5.2396		871.4	3428.4	83.18
1452	406.54	26.603		1046.5	2604.7	12.227		896	7179.7	5.4998		874.9	3436.2	87.531
1456	409.24	26.558		1050	2616.8	12.625		899.4	7203.8	5.4913		878.4	3447	84.2
1460	412.05	26.547		1054	2629.1	12.393		902.9	7226.9	5.719		881.8	3454.8	83.694
1464	414.82	26.644		1058	2640.9	12.129		906.4	7250.1	5.6742		885.3	3464.8	85.256
1468	417.78	26.601		1061	2652.8	12.483		909.8	7273.8	5.821		888.8	3473.2	84.277
1472	420.59	26.574		1065	2665.2	12.462		913.3	7297.6	5.6975		892.3	3485	86.919
1476	423.46	26.527		1069	2677.1	11.911		916.8	7320.3	5.8359		895.7	3496.6	80.29
1480	426.32	26.59		1072	2688.8	12.409		920.3	7344.3	5.7969		899.2	3506.9	89.985
1484	429.27	26.518		1076	2701.3	12.4		923.7	7367.2	5.351		902.7	3513.3	82.888
1488	432.12	26.447		1080	2713.2	11.934		927.2	7391	5.7226		906.2	3525.7	88.652
1492	434.98	26.54		1083	2724.9	12.061		930.7	7414.1	5.3334		909.8	3533.9	84.433
1496	437.83	26.558		1087	2737	12.33		934.2	7438.5	5.743		913.3	3544.3	88.138
1500	440.86	26.44		1091	2749.3	12.37		937.8	7461.6	5.3724		916.8	3551.3	83.521
1504	443.76	26.553		1095	2761.2	11.767		941.3	7485.2	5.5868		920.3	3561.2	84.997
1508	446.61	26.496		1098	2773.1	12.147		944.8	7508.2	5.6826		923.9	3569.6	85.926
1512	449.68	26.458		1102	2785.1	12.244		948.3	7531.4	5.7261		927.4	3612.4	87.646
1516	452.6	26.573		1106	2797.5	12.218		951.9	7554.3	5.7422		930.9	3591	89.596
1521	455.47	26.504		1110	2809.5	11.764		955.4	7577.8	5.5089		934.5	3600.4	83.22
1525	458.4	26.509		1113	2821.2	11.968		958.9	7600.6	5.5757		938.1	3605.9	83.629
1529	461.41	26.451		1117	2833.2	12.261		962.5	7624.2	5.546		941.6	3613.7	83.761
1533	464.37	26.542		1121	2845.5	12.15		966.1	7647.4	5.155		945.2	3624.3	87.367
1537	467.17	26.485		1125	2857.7	11.761		969.6	7670.3	5.4963		948.8	3633	84.191
1541	470.34	26.437		1129	2869.6	11.515		973.2	7693.4	5.4658		952.4	3644.8	84.928
1545	473.35	26.502		1132	2881.4	11.836		976.8	7716.6	5.5998		955.9	3654.1	86.313
1549	476.31	26.506		1136	2893.4	12.025		980.4	7739.6	5.7177		959.5	3669.9	78.76
1554	479.4	26.456		1140	2905.8	12.109		983.9	7762.4	5.4769		963.1	3674.6	86.929
1558	482.34	26.487		1144	2918	11.881		987.5	7785.3	5.4737		966.8	3681	83.307
1562	485.42	26.45		1148	2929.9	11.467		991.1	7808.6	5.2898		970.4	3690.9	84.592
1566	488.57	26.464		1152	2941.8	11.491		994.8	7831.4	5.4509		974	3698.1	84.616
1570	491.49	26.507		1155	2953.7	11.788		998.4	7854.4	5.589		977.6	3707.1	83.786
1575	494.59	26.488		1159	2965.8	11.992		1002	7877.2	5.2892		981.2	3715.8	80.755
1579	497.62	26.477		1163	2978.1	11.868		1005.6	7899.8	5.338		984.9	3725.1	84.679
1583	500.82	26.43		1167	2990.3	11.938		1009.2	7922.4	5.4049		988.5	3728.2	87.576
1587	503.86	26.407		1171	3002.2	11.56		1012.9	7945.3	5.7563		992.2	3742	85.202
1591	507.01	26.368		1175	3014.2	11.302		1016.5	7968.1	5.362		995.8	3752	84.396
1596	510.01	26.399		1179	3026	11.417		1020.2	7990.7	5.4315		999.5	3764.4	83.355
1600	513.12	26.29		1182	3037.9	11.362		1023.8	8013	5.6412		1003	3769.6	84.325
1604	516.28	26.327		1186	3050	11.639		1027.5	8035.9	5.4099		1007	3777.1	84.642
1608	519.45	26.302		1190	3062	11.729		1031	8058.3	5.238		1011	3786.2	82.453
1613	522.63	26.234		1194	3074.1	11.699		1035	8080.7	5.6788		1014	3797.3	85.613
1617	525.78	26.339		1198	3086.3	11.618		1039	8103.9	5.7143		1018	3808.5	83.413
1621	528.74	26.34		1202	3098.3	11.608		1042	8126.5	5.1769		1022	3815.1	85.053
1626	532.13	26.353		1206	3110.5	11.636		1046	8149.3	5.6177		1025	3834	88.579
1630	535.15	26.273		1210	3122.5	11.466		1050	8171.6	5.556		1029	3833.6	87.597
1634	538.41	26.292		1214	3134.4	11.326		1053	8194.2	5.6293		1033	3842.1	81.878
1638	541.52	26.306		1218	3146.3	11.135		1057	8216.8	5.5472		1036	3849.8	82.875
1643	544.74	26.316		1222	3158.4	11.063		1061	8238.8	5.4543		1040	3859.3	84.968
1647	548.01	26.241		1226	3170.2	10.955		1064	8261.6	5.4052		1044	3867.2	84.48
1651	551.16	26.347		1230	3182.2	11.035		1068	8283.9	5.3122		1048	3876.1	81.816
1656	554.56	26.281		1234	3194.2	10.953		1072	8305.7	5.652		1051	3886.1	85.147
1660	557.62	26.33		1238	3206.2	11.012		1076	8328.5	5.1605		1055	3891.7	84.057
1664	560.88	26.303		1242	3218.1	10.891		1079	8351.1	5.6448		1059	3901.8	83.98
1669	564.14	26.3		1246	3229.9	11.007		1083	8373.1	5.313		1063	3910.7	82.234
1673	567.35	26.245		1250	3242.2	11.014		1087	8395	5.7657		1066	3918.8	82.834
1677	570.7	26.262		1254	3254	10.783		1091	8417.3	5.1933		1070	3928	84.095
1682	573.87	26.28		1258	3266.3	10.781		1094	8439.7	5.5966		1074	3936.9	86.457
1686	577.2	26.234		1262	3278.2	10.897		1098	8462.4	5.5417		1078	3942	85.946
1691	580.33	26.208		1266	3290.2	10.895		1102	8484.6	5.4657		1082	3954.7	82.109
1695	583.82	26.231		1270	3302.1	10.696		1106	8506.5	5.6697		1085	3963.1	83.562
1699	587.03	26.182		1274	3314.2	10.763		1110	8528.9	5.3421		1089	3966.7	86.437
1704	590.35	26.171		1278	3326.2	10.817		1113	8550.6	5.6594		1093	3979.8	85.578
1708	593.63	26.224		1282	3338.2	10.959		1117	8572.3	5.4422		1097	3988	83.129
1713	596.98	26.149		1286	3350.1	11.021		1121	8594	5.332		1101	3996.3	81.762
1717	600.36	26.184		1290	3362.1	11.183		1125	8615.8	5.6685		1105	4003.3	82.089
1722	603.75	26.293		1294	3373.9	11.181		1129	8637.7	5.397		1108	4012.9	83.104
1726	607.08	26.232		1298	3385.7	11.164		1133	8659.9	5.413		1112	4021.1	84.943
1731	610.39	26.101		1302	3397.7	11.138		1136	8681.9	5.7683		1116	4029	84.005
1735	613.72	26.018		1306	3409.4	11.165		1140	8703.3	5.5337		1120	4037.6	83.674
1739	617.09	26.08		1310	3421.4	10.932		1148	8748.2	5.883		1124	4046.7	82.121
1744	620.43	26.045		1315	3433.3	10.651		1152	8770.5	5.5627		1128	4054.1	81.422
1748	623.92	26.06		1319	3445.3	10.602		1156	8792.5	5.3843		1132	4061.5	81.829
1753	627.37	26.054		1323	3457.6	10.682		1160	8814.2	5.2805		1135	4070.9	83.097
1757	630.77	26.11		1327	3469.3	10.863		1163	8836.2	5.476		1139	4079.9	82.77
1762	634.1	25.967		1331	3481.4	11.036		1167	8857.7	5.651		1143	4083.8	83.851
1766	637.53	26.064		1335	3493.1	11		1171	8878.9	5.6369		1147	4094.2	83.512
1771	640.89	26.048		1339	3504.8	10.991		1175	8900.4	5.363		1151	4103	82.648
1776	644.43	26.135		1343	3516.7	10.581		1179	8922	5.4268		1155	4109.5	81.974
1780	647.78	26.065		1348	3528.7	10.565		1183	8943.6	5.5986		1159	4119.6	83.152
1785	651.23	26.07		1352	3540.7	10.507		1187	8965	5.8525		1163	4124.2	83.179
1789	654.66	26.01		1356	3552.6	10.995		1191	8986.7	5.7238		1167	4136.1	81.646
1794	658.18	25.993		1360	3564.4	10.86		1195	9008.2	5.7286		1171	4143.5	81.368
1798	661.58	25.874		1364	3576.1	10.826		1199	9029.6	5.5626		1175	4150.6	82.318
1803	665.01	25.941		1369	3587.9	10.368		1203	9050.8	5.4314		1179	4159.9	81.093
1807	668.68	26.001		1373	3600.1	10.42		1207	9072.4	5.2709		1183	4165.3	81.354
1812	672.12	25.882		1377	3611.8	10.793		1211	9093.6	5.4783		1187	4173	81.496
1817	675.54	25.919		1381	3623.4	10.679		1215	9115.4	5.3838		1191	4180.8	80.961
1821	679.07	25.909		1385	3635.2	10.606		1219	9136.9	5.463		1195	4188.6	81.333
1826	682.55	25.935		1390	3647.1	10.457		1223	9158	5.46		1199	4194.8	83.541
1831	686.22	25.925		1394	3659.2	10.52		1227	9179.2	5.5745		1203	4202.6	78.819
1835	689.65	25.852		1398	3670.8	10.627		1231	9200.3	5.4727		1207	4211.4	80.102
1840	693.27	25.967		1402	3682.5	10.622		1235	9221.3	5.5085		1211	4219.1	81.171
1844	696.77	25.842		1407	3694.4	10.4		1239	9243.1	5.6401		1215	4227.3	81.406
1849	700.24	25.922		1411	3706.4	10.6		1243	9264.1	5.5097		1219	4234.7	81.127
1854	703.76	25.785		1415	3717.8	10.62		1247	9285	5.4987		1223	4243.3	80.89
1858	707.39	25.909		1420	3729.6	10.318		1251	9306.2	5.4808		1227	4251.1	81.073
1863	711.04	25.729		1424	3741.6	10.352		1255	9326.9	5.5906		1231	4258.9	80.994
1868	714.56	25.731		1428	3753.2	10.638		1259	9348.1	5.5377		1235	4266	82.312
1873	718.1	25.777		1432	3764.7	10.501		1263	9369	5.814		1239	4273.5	81.908
1877	721.75	25.778		1437	3776.6	10.202		1267	9390.2	5.8407		1243	4281.5	82.834
1882	725.31	25.823		1441	3788.6	10.586		1271	9411.4	5.6946		1247	4289.6	82.723
1887	728.91	25.73		1445	3799.9	10.497		1275	9432.3	5.5108		1251	4295.4	83.494
1891	732.56	25.76		1450	3813.4	10.153		1279	9453.7	5.4652		1255	4303.6	81.87
1896	736.14	25.679		1454	3826.1	10.596		1283	9474.5	5.5023		1259	4311	82.582
1901	739.74	25.724		1458	3837.5	10.488		1287	9495.3	5.5939		1263	4317.1	78.485
1906	743.45	25.72		1463	3849.4	10.216		1291	9515.8	5.9111		1268	4322.4	81.257
1910	747.08	25.681		1467	3861.3	10.591		1296	9536.6	5.679		1272	4331.4	79.406
1915	750.72	25.643		1471	3872.6	10.283		1300	9557.6	5.6803		1276	4341.5	81.125
1920	754.35	25.676		1476	3884.7	10.25		1304	9578.7	5.7652		1280	4347.7	81.572
1925	758	25.781		1480	3896.1	10.522		1308	9597.8	5.8443		1284	4356.5	82.656
1930	761.64	25.655		1485	3907.8	10.223		1312	9618.7	5.6024		1288	4363.2	82.112
1934	765.36	25.585		1489	3919.7	10.576		1316	9639.3	5.3721		1292	4370.1	82.14
1939	769.07	25.646		1493	3931	10.347		1320	9660.2	5.5769		1296	4377.3	80.591
1944	772.78	25.64		1498	3943.1	10.147		1324	9681	5.8779		1301	4384.6	80.651
1949	776.47	25.564		1502	3954.4	10.519		1329	9701.5	5.6217		1305	4392.5	80.617
1954	780.06	25.597		1507	3966.2	10.128		1333	9722	5.8099		1309	4397.9	83.396
1958	783.81	25.528		1511	3977.8	10.396		1337	9742.2	5.877		1313	4408.7	83.944
1963	787.49	25.559		1516	3989.5	10.147		1341	9762.8	5.716		1317	4412.4	83.115
1968	791.25	25.52		1520	4001.3	10.324		1345	9783.8	5.724		1322	4420.5	80.801
1973	795.03	25.537		1525	4012.7	10.149		1350	9804	5.5645		1326	4430.1	79.973
1978	798.72	25.49		1529	4024.7	10.368		1354	9823.9	5.5985		1330	4435.5	81.853
1983	802.42	25.408		1533	4036.1	10.216		1358	9844.8	5.6758		1334	4441.9	82.092
1988	806.16	25.374		1538	4048	10.124		1362	9864.9	5.508		1338	4449.1	81.053
1993	809.96	25.474		1542	4059.3	10.337		1366	9885.1	5.9376		1343	4456.8	80.588
1997	813.72	25.466		1547	4071.2	10.207		1371	9904.9	5.6273		1347	4464.4	81.306
2002	817.51	25.446		1551	4082.6	10.123		1375	9924.7	5.8281		1351	4470.2	81.694
2007	821.2	25.379		1556	4094.3	10.158		1379	9945.4	6.1957		1355	4469.8	76.758
2012	824.97	25.425		1560	4105.5	10.091		1383	9965.6	5.9132		1360	4486	79.841
2017	828.84	25.321		1565	4117.1	10.218		1388	9985.6	5.6376		1364	4492.4	83.419
2022	832.53	25.413		1570	4128.4	9.9332		1392	10006	6.0249		1368	4498.8	82.927
2027	836.34	25.35		1574	4140.3	10.252		1396	10026	5.7966		1373	4506.3	78.641
2032	840.25	25.369		1579	4151.5	9.9936		1401	10046	5.8851		1377	4510.6	80.009
2037	843.99	25.395		1583	4163.1	10.124		1405	10066	5.6747		1381	4518	82.071
2042	847.83	25.312		1588	4174.9	9.8652		1409	10086	5.7728		1385	4525.5	82.218
2047	851.61	25.314		1592	4186.3	10.124		1413	10106	5.9622		1390	4532.2	80.938
2052	855.43	25.311		1597	4197.9	9.9553		1418	10126	5.5748		1394	4538.7	82.013
2057	859.31	25.264		1601	4209.2	10		1422	10146	5.7025		1398	4545.2	81.414
2062	863.22	25.242		1606	4220.9	10.126		1426	10167	6.0516		1403	4554.2	80.21
2067	866.95	25.187		1611	4232.3	9.8299		1431	10187	5.3451		1407	4559.4	82.033
2072	870.88	25.248		1615	4243.5	10.096		1435	10206	5.7631		1411	4567.6	81.152
2077	874.65	25.233		1620	4255.2	9.8983		1439	10225	5.9296		1416	4573.2	80.403
2082	878.54	25.178		1625	4266.6	9.8201		1444	10245	5.6846		1420	4578.9	81.673
2087	882.37	25.213		1629	4278.1	10.019		1448	10265	5.5773		1424	4585	80.632
2092	886.3	25.233		1634	4289.4	9.8539		1452	10285	5.8046		1429	4591.7	81.049
2097	890.16	25.168		1638	4300.8	9.9419		1457	10306	6.1524		1433	4594.7	80.372
2102	894.09	25.189		1643	4312.4	10.108		1461	10325	5.497		1438	4603.4	80.274
2107	897.96	25.168		1648	4323.9	9.8629		1466	10345	5.7031		1442	4608.9	81.134
2113	901.8	25.137		1652	4335.2	9.8083		1470	10365	5.7618		1446	4617.7	76.731
2118	905.77	25.047		1657	4346.6	9.7862		1474	10385	5.9825		1451	4624.4	80.432
2123	909.65	25.058		1662	4358.2	9.7165		1479	10405	6.0169		1455	4629.1	83.492
2128	913.44	25.028		1667	4369.4	9.7867		1483	10424	5.6202		1460	4637.2	81.047
2133	917.4	25.039		1671	4380.8	9.9395		1488	10444	5.8		1464	4643.4	81.623
2138	921.39	24.988		1676	4392.2	9.8197		1492	10463	5.6646		1469	4650	80.676
2143	925.23	24.967		1681	4403.3	9.8345		1497	10482	5.9503		1473	4657.2	81.438
2148	929.18	24.979		1685	4414.6	9.8699		1501	10502	5.8353		1478	4663.4	81.122
2154	933.17	24.934		1690	4426.2	9.8722		1506	10522	5.9665		1482	4670.6	81.781
2159	937.06	25.068		1695	4437.5	9.7106		1510	10542	6.2099		1486	4676.7	80.987
2164	941.13	25.009		1700	4448.7	9.6839		1514	10562	6.0323		1491	4683.1	81.725
2169	944.98	24.977		1704	4460	9.8599		1519	10581	6.1484		1495	4688.2	81.198
2174	949.02	24.966		1709	4471.5	9.8018		1523	10600	5.9406		1500	4697	80.824
2180	952.96	24.894		1714	4482.7	9.724		1528	10620	6.0499		1504	4702.9	81.211
2185	956.91	24.865		1719	4493.9	9.691		1532	10637	6.3186		1509	4709.7	80.899
2190	960.83	24.85		1724	4505.1	9.6238		1537	10657	5.9999		1513	4715.7	80.345
2195	964.88	24.893		1728	4516.2	9.6313		1541	10676	5.9577		1518	4722.6	80.647
2201	968.81	24.836		1733	4527.6	9.7616		1546	10695	5.8042		1523	4730.1	80.626
2206	972.9	24.959		1738	4538.8	9.6493		1551	10715	5.838		1527	4737.8	77.517
2211	976.91	24.85		1743	4549.9	9.599		1555	10734	5.6068		1532	4740	80.454
2216	980.83	24.801		1748	4561.2	9.6464		1560	10753	5.8948		1536	4746.6	83.134
2222	984.94	24.747		1752	4572.4	9.6735		1564	10773	5.8123		1541	4755.1	80.217
2227	988.9	24.741		1757	4583.6	9.6469		1569	10792	5.9373		1545	4760.5	81.884
2232	992.94	24.819		1762	4594.8	9.7007		1573	10811	5.7141		1550	4767.7	80.204
2238	996.94	24.778		1767	4605.9	9.6605		1578	10830	6.0185		1554	4780.3	81.625
2243	1000.9	24.709		1772	4617.4	9.6224		1582	10850	6.1		1559	4783.9	80.772
2248	1005	24.745		1777	4628.4	9.5844		1587	10869	5.8643		1564	4796.2	75.645
2253	1009.1	24.657		1782	4639.5	9.619		1592	10888	5.9296		1568	4799.1	89.745
2259	1013.1	24.706		1787	4650.7	9.5694		1596	10906	5.9228		1573	4802.4	80.349
2264	1017.2	24.722		1791	4661.9	9.5723		1606	10945	5.9665		1578	4807.4	78.397
2270	1021.3	24.687		1796	4673	9.5621		1610	10963	6.0332		1582	4812.7	80.842
2275	1025.3	24.622		1801	4684.3	9.6018		1615	10982	5.8329		1587	4818.7	79.883
2280	1029.3	24.591		1806	4695.3	9.5517		1619	11000	6.1727		1591	4825.4	80.853
2286	1033.4	24.666		1811	4706.4	9.5458		1624	11019	5.9343		1596	4831.2	80.694
2291	1037.5	24.576		1816	4717.4	9.5032		1629	11037	5.9036		1601	4837	80.093
2296	1041.5	24.578		1821	4728.7	9.5839		1633	11056	6.0207		1605	4841.2	80.241
2302	1045.7	24.595		1826	4739.5	9.6018		1638	11074	5.9967		1610	4848.2	80.674
2307	1049.7	24.544		1831	4750.6	9.6117		1643	11094	6.3416		1615	4852.2	80.756
2313	1053.9	24.59		1836	4761.7	9.4541		1648	11112	6.8859		1620	4858.7	80.011
2318	1058	24.507		1841	4772.8	9.4394		1652	11130	5.8752		1624	4866.1	80.24
2324	1062.1	24.502		1846	4783.9	9.4377		1657	11149	5.9734		1629	4868.5	81.668
2329	1066.2	24.47		1851	4795.1	9.5187		1662	11167	6.033		1634	4875.7	79.411
2335	1070.4	24.508		1856	4806.1	9.5123		1671	11204	6.0679		1638	4880.7	80.378
2340	1074.5	24.464		1861	4817.1	9.3446		1676	11222	6.06		1643	4886	81.243
2346	1078.6	24.484		1866	4828.2	9.2969		1681	11241	5.9693		1648	4892.5	80.795
2351	1082.6	24.515		1871	4839.4	9.3633		1685	11260	5.989		1653	4900.3	80.405
2357	1086.8	24.414		1876	4850.1	9.4528		1690	11278	6.0293		1657	4907.2	80.746
2362	1090.9	24.437		1881	4861.2	9.3593		1695	11297	6.1474		1662	4911.1	80.323
2368	1095	24.373		1886	4872.4	9.4226		1700	11315	6.0664		1667	4917.6	80.191
2373	1099.2	24.361		1891	4883.3	9.3102		1705	11333	6.0658		1672	4923.4	80.109
2379	1103.5	24.337		1896	4894.3	9.2206		1709	11351	5.9287		1677	4929.3	80.008
2384	1107.5	24.325		1901	4905.1	9.4108		1714	11370	6.1279		1681	4925.1	84.015
2390	1111.7	24.333		1907	4916.1	9.3271		1719	11388	6.1023		1686	4935.2	80.969
2395	1115.9	24.367		1912	4927.2	9.3436		1724	11406	6.0049		1691	4943.7	80.134
2401	1120.2	24.242		1917	4938	9.4683		1729	11424	6.0465		1696	4950	79.632
2406	1124.3	24.235		1922	4948.9	9.368		1733	11445	6.2364		1701	4957.3	82.836
2412	1128.5	24.242		1927	4959.8	9.2393		1738	11464	6.1738		1705	4961.9	80.504
2418	1132.6	24.262		1932	4970.6	9.3612		1743	11481	6.1702		1710	4962.8	84.075
2423	1136.9	24.107		1937	4981.6	9.2923		1748	11500	6.7817		1715	4968.4	84.564
2429	1140.9	24.254		1942	4992.2	9.3098		1753	11518	6.135		1720	4975.6	80.799
2435	1145.2	24.182		1948	5002.8	9.3316		1758	11535	6.0911		1725	4991.5	74.949
2440	1149.4	24.22		1953	5013.9	9.3011		1768	11572	6.2262		1730	4986.5	79.301
2446	1153.7	24.233		1958	5024.8	9.2796		1772	11589	6.2815		1735	4991.2	79.99
2452	1157.9	24.038		1963	5035.5	9.2329		1777	11607	6.2511		1740	4995.9	79.763
2457	1162.1	24.103		1968	5046.4	9.3134		1782	11625	6.2709		1744	5000.7	80.553
2463	1166.2	24.107		1974	5057.1	9.261		1787	11642	6.1952		1749	5006.7	79.968
2469	1170.5	24.105		1979	5067.8	9.2546		1797	11679	6.3951		1754	5012.4	79.832
2474	1174.7	24.145		1984	5078.6	9.2171		1802	11697	6.1556		1759	5017.9	80.283
2480	1179	24.175		1989	5089.4	9.1197		1807	11714	6.2597		1764	5021.4	79.844
2486	1183.2	24.109		1995	5100.4	9.3367		1812	11732	6.2551		1769	5028.2	79.59
2491	1187.5	24.023		2000	5111	9.2902		1817	11749	6.233		1774	5034.6	79.664
2497	1191.7	24.044		2005	5121.9	9.236		1822	11767	6.2637		1779	5039.5	79.606
2503	1195.9	24.051		2010	5132.7	9.1112		1827	11785	6.1001		1784	5045.1	79.918
2509	1200.2	24.039		2016	5143.4	9.1201		1837	11821	6.4853		1789	5050.3	79.549
2514	1204.4	23.948		2021	5154.3	9.2453		1842	11836	6.3043		1794	5056.6	79.72
2520	1208.7	23.95		2026	5164.9	9.2188		1847	11854	6.2755		1799	5061.1	79.131
2526	1213	23.91		2032	5175.4	9.1236		1852	11872	6.3458		1804	5066.3	79.656
2532	1217.2	23.963		2037	5186	9.156		1857	11888	5.6261		1809	5072.7	79.482
2538	1221.5	23.86		2042	5196.9	9.196		1862	11908	7.133		1814	5078.5	79.205
2543	1225.7	23.892		2047	5207.3	9.13		1867	11924	6.4816		1819	5083	79.345
2549	1230	23.948		2053	5218.2	9.0333		1872	11940	6.3993		1824	5089.5	79.256
2555	1234.3	23.914		2058	5228.9	9.1574		1882	11972	6.7279		1829	5094.9	79.376
2561	1238.6	23.861		2064	5239.5	9.0733		1888	11990	6.4666		1834	5100.2	79.412
2567	1242.9	23.824		2069	5250.2	9.1149		1893	12006	6.8102		1839	5105.9	79.3
2573	1247.3	23.773		2074	5260.7	9.1043		1898	12024	6.4267		1844	5110.7	79.044
2579	1251.6	23.804		2080	5271.6	9.116		1903	12044	6.8676		1849	5114.6	81.333
2584	1255.8	23.836		2085	5282.3	9.026		1908	12057	6.6291		1854	5119.1	80.311
2590	1260.2	23.754		2090	5292.7	9.193		1913	12075	6.4796		1860	5124	79.912
2596	1264.5	23.831		2096	5303.5	9.1453		1918	12093	6.3258		1865	5130.1	79.719
2602	1268.8	23.75		2101	5313.8	8.9387		1923	12111	6.3634		1870	5135.5	78.524
2608	1273.1	23.761		2107	5324.3	8.9296		1929	12128	6.3731		1875	5140.4	78.352
2614	1277.5	23.739		2112	5335	9.0781		1934	12145	6.3296		1880	5144.9	79.42
2620	1281.7	23.724		2118	5345.5	8.9759		1939	12162	6.3668		1885	5148	78.794
2626	1286.1	23.678		2123	5356.2	8.975		1944	12179	6.4385		1890	5153.4	79.333
2632	1290.5	23.639		2129	5366.7	9.0353		1949	12197	6.4192		1895	5159.2	79.74
2638	1294.8	23.646		2134	5377.1	8.9634		1955	12213	6.5547		1901	5165.3	79.298
2644	1299.1	23.669		2140	5387.6	9.0184		1960	12230	6.4847		1906	5174.4	78.597
2650	1303.4	23.671		2145	5398.1	8.9606		1965	12247	6.6553		1911	5177.2	79.762
2656	1307.7	23.528		2151	5408.6	9.0387		1970	12265	6.3939		1916	5181.8	79.454
2662	1312.2	23.637		2156	5418.8	8.984		1976	12282	6.4967		1921	5187.7	79.759
2668	1316.5	23.579		2162	5429.1	8.9871		1986	12311	7.5761		1927	5191.2	79.83
2674	1320.8	23.563		2167	5439.6	9.038		1991	12331	6.6917		1932	5196.7	79.373
2680	1325.1	23.475		2173	5450.1	9.0029		1997	12349	6.4546		1937	5196	74.006
2686	1329.6	23.531		2178	5460.3	8.947		2002	12366	6.4863		1942	5203.5	79.216
2692	1333.9	23.523		2184	5470.8	8.9085		2007	12384	6.5312		1948	5210.8	79.129
2698	1338.3	23.487		2189	5481.3	8.8533		2013	12401	6.4722		1953	5216.5	78.958
2704	1342.7	23.549		2195	5491.6	9.0169		2018	12418	6.5234		1958	5221.5	78.702
2710	1347	23.481		2200	5501.9	8.9627		2023	12435	6.6094		1963	5226.7	80.422
2716	1351.4	23.477		2206	5512.4	8.9571		2028	12452	6.663		1969	5232.7	79.636
2723	1355.7	23.43		2212	5522.9	8.8947		2034	12468	6.509		1974	5237.1	78.847
2729	1360.3	23.44		2217	5533.3	8.861		2039	12485	6.5266		1979	5242.2	78.555
2735	1364.6	23.44		2223	5543.4	8.9601		2045	12501	6.7023		1985	5246.6	79.624
2741	1369	23.383		2229	5553.7	8.8292		2050	12518	6.6544		1990	5249.1	79.404
2747	1373.4	23.413		2234	5564.1	8.8645		2055	12534	6.6546		1995	5255.2	79.337
2753	1377.8	23.385		2240	5574.2	8.9757		2061	12552	6.6368		2000	5260.5	77.629
2759	1382.3	23.401		2246	5584.2	8.8897		2066	12568	6.6247		2006	5267.4	78.505
2766	1386.7	23.308		2251	5594.8	8.9563		2071	12585	6.6516		2011	5271.6	78.094
2772	1391.1	23.294		2257	5605.3	8.9029		2077	12601	6.159		2017	5275.4	79.578
2778	1395.5	23.279		2263	5615.5	8.9026		2082	12618	6.9994		2022	5281.2	78.735
2784	1399.9	23.274		2268	5625.7	8.8254		2088	12635	6.6273		2027	5285	80.547
2790	1404.3	23.263		2274	5635.8	8.8562		2093	12650	6.684		2033	5289	79.454
2797	1408.8	23.33		2280	5646.3	8.7608		2099	12666	6.9905		2038	5294	78.838
2803	1413.2	23.239		2285	5656.4	8.9326		2104	12683	6.4373		2043	5297.1	79.212
2809	1417.7	23.242		2291	5666.4	8.7809		2110	12698	6.8155		2049	5300.8	79.195
2816	1422	23.139		2297	5676.8	8.876		2115	12713	6.7088		2054	5306.7	78.806
2822	1426.5	23.216		2303	5686.7	8.9809		2126	12746	6.9016		2060	5308.8	81.017
2828	1430.8	23.22		2308	5696.6	8.8089		2132	12763	6.7484		2065	5314.5	79.415
2834	1435.3	23.137		2314	5706.9	8.7666		2137	12780	6.5816		2071	5319.5	79.04
2841	1439.8	23.205		2320	5717.2	8.8253		2143	12796	6.6228		2076	5324.2	79.88
2847	1444.2	23.11		2326	5727.3	8.8994		2148	12812	6.8779		2082	5329.8	78.999
2853	1448.6	23.074		2332	5737.3	8.8372		2154	12828	6.6768		2087	5333.8	79.312
2860	1453.1	23.129		2337	5747.7	8.7703		2159	12844	6.722		2093	5338.8	78.993
2866	1457.5	23.176		2343	5757.7	8.938		2170	12874	6.6977		2098	5340.9	79.184
2872	1462	23.093		2349	5767.8	8.8132		2176	12891	6.8863		2104	5349.6	78.428
2879	1466.5	22.979		2355	5777.7	8.8233		2181	12907	6.9759		2109	5353.3	78.727
2885	1471	23.041		2361	5787.7	8.8592		2193	12932	7.0148		2115	5358.1	78.975
2892	1475.4	22.973		2367	5797.7	8.7124		2198	12948	7.0778		2120	5362.5	79.022
2898	1479.9	22.962		2373	5807.8	8.7251		2204	12963	6.8247		2126	5366.8	79.464
2904	1484.4	22.942		2378	5817.9	8.7676		2210	12979	6.782		2131	5371	77.253
2911	1488.9	22.939		2384	5827.8	8.8178		2221	13011	6.3434		2137	5376.6	78.821
2917	1493.4	22.983		2390	5837.6	8.8781		2227	13027	6.855		2142	5379.7	77.679
2924	1497.7	22.897		2396	5847.6	8.7773		2232	13043	6.7811		2148	5382.7	79.221
2930	1502.3	22.922		2402	5857.7	8.5704		2244	13075	6.8783		2153	5386.6	79.319
2937	1506.7	22.931		2408	5867.7	8.7654		2249	13090	6.8582		2159	5390.9	79.2
2943	1511.3	22.886		2414	5877.6	8.7154		2255	13107	6.887		2165	5393.6	78.874
2950	1515.8	22.888		2420	5887.4	8.6912		2261	13123	6.9656		2170	5399	79.364
2956	1520.2	22.877		2426	5897.3	8.7688		2266	13138	6.8955		2176	5402.4	80.205
2963	1524.7	22.888		2432	5907	8.7856		2272	13154	6.9059		2182	5405.4	80.396
2969	1529.2	22.891		2438	5917.2	8.7345		2284	13187	6.9323		2187	5412.5	79.775
2976	1533.8	22.858		2444	5927	8.6677		2289	13202	7.0427		2193	5415.7	79.713
2982	1538.3	22.861		2450	5936.9	8.7349		2295	13217	6.899		2199	5419.6	79.285
2989	1542.6	22.776		2456	5947	8.6775		2301	13233	7.08		2204	5423.6	79.2
2995	1547.3	22.792		2462	5956.7	8.7547		2307	13249	6.9036		2210	5428.8	79.117
3002	1551.7	22.755		2468	5966.6	8.7505		2313	13265	6.9237		2216	5433.2	79.034
3009	1556.3	22.788		2474	5976.2	8.7661		2318	13280	6.8342		2221	5437.9	79.325
3015	1560.8	22.752		2480	5986.2	8.8003		2324	13296	6.8655		2227	5442.3	78.982
3022	1565.3	22.728		2486	5996.1	8.7937		2336	13324	7.1482		2233	5446.7	79.073
3028	1569.8	22.661		2492	6006	8.732		2342	13341	7.0349		2238	5450.9	78.718
3035	1574.3	22.661		2498	6015.6	8.7703		2348	13357	7.0646		2244	5455.7	79.109
3042	1578.8	22.718		2504	6025.2	8.726		2354	13373	6.9884		2250	5459.8	78.44
3048	1583.4	22.715		2510	6034.8	8.716		2359	13388	7.0302		2256	5464	78.711
3055	1587.8	22.654		2517	6045	8.763		2371	13424	7.478		2261	5468	78.993
3062	1592.3	22.659		2523	6054.8	8.7709		2377	13436	7.0828		2267	5472.3	79.301
3068	1596.9	22.545		2529	6064.2	8.7323		2383	13451	7.0259		2273	5476.2	79.342
3075	1601.4	22.569		2535	6074	8.6404		2389	13466	7.0864		2279	5481.3	78.665
3082	1606	22.557		2541	6083.4	8.6554		2395	13480	7.177		2285	5485.2	78.937
3089	1610.4	22.651		2547	6093.2	8.6313		2401	13495	7.0499		2290	5489.6	78.756
3095	1615.1	22.57		2553	6102.9	8.6597		2413	13530	7.045		2296	5493.6	78.938
3102	1619.6	22.504		2560	6112.4	8.6085		2425	13559	6.8111		2302	5498.3	78.435
3109	1624.2	22.496		2566	6122.4	8.6733		2431	13576	6.2018		2308	5502.2	78.661
3116	1628.7	22.484		2572	6131.8	8.7495		2437	13592	7.07		2314	5506.9	78.694
3122	1633.3	22.513		2578	6141.3	8.6225		2443	13605	7.076		2320	5511.5	77.207
3129	1637.8	22.522		2584	6151.3	8.6618		2449	13617	8.4232		2326	5516.4	78.55
3136	1642.4	22.475		2591	6160.7	8.6315		2455	13632	6.9635		2331	5519.9	78.639
3143	1646.7	22.446		2597	6170.6	8.4919		2461	13640	7.0234		2337	5524.4	78.316
3150	1651.4	22.486		2603	6180	8.6835		2467	13658	7.5342		2343	5527.3	77.992
3156	1655.9	22.439		2610	6189.5	8.6327		2473	13675	6.5653		2349	5532.3	79.339
3163	1660.6	22.395		2616	6199.2	8.5884		2479	13688	7.1786		2355	5536.1	78.476
3170	1665.1	22.325		2622	6208.8	8.6649		2485	13702	7.2365		2361	5539.7	78.531
3177	1669.7	22.397		2628	6218.5	8.676		2491	13718	7.093		2367	5544.2	78.385
3184	1674.2	22.404		2635	6228	8.664		2498	13732	7.2162		2373	5548.9	76.694
3191	1678.8	22.41		2641	6237.5	8.6304		2504	13747	7.2863		2379	5551.7	77.703
3198	1683.2	22.346		2647	6247.3	8.6314		2510	13762	7.1805		2385	5555.5	78.677
3205	1687.8	22.329		2654	6256.6	8.6593		2528	13807	7.1677		2391	5560.2	79.562
3212	1692.4	22.261		2660	6266.3	8.6343		2534	13822	7.1644		2397	5566.4	79.104
3219	1696.9	22.277		2666	6275.8	8.676		2547	13851	7.2567		2403	5568.3	79.091
3226	1701.5	22.294		2673	6285.4	8.6805		2553	13865	7.1508		2409	5550.1	84.775
3232	1706.1	22.245		2679	6294.9	8.5739		2559	13880	7.3621		2415	5567.5	79.237
3239	1710.7	22.311		2686	6304.2	8.5482		2565	13894	7.2001		2421	5576.5	78.852
3246	1715.3	22.219		2692	6313.8	8.6121		2572	13908	7.3526		2427	5581.1	78.601
3253	1719.9	22.313		2698	6323.3	8.5337		2578	13924	7.3212		2433	5584.7	77.815
3260	1724.4	22.162		2705	6332.5	8.6632		2584	13941	6.5404		2439	5588.8	78.621
3267	1729.1	22.105		2711	6341.8	8.5033		2591	13955	7.3991		2445	5593	79.021
3275	1733.5	22.217		2718	6351.1	8.5857		2597	13969	7.3975		2451	5597.3	78.484
3282	1738.1	22.223		2724	6360.6	8.6198		2603	13983	7.8592		2457	5601.7	78.385
3289	1742.6	22.138		2731	6370.2	8.6191		2609	13997	7.0651		2463	5604.9	78.962
3296	1747.3	22.225		2737	6379.6	8.6206		2616	14012	7.4049		2470	5608.5	78.638
3303	1751.9	22.057		2744	6388.9	8.5497		2622	14027	7.4382		2476	5612.5	78.563
3310	1756.5	22.066		2750	6398	8.5131		2628	14041	7.3283		2482	5612.4	83.036
3317	1761	22.083		2757	6407.5	8.5121		2635	14054	7.3521		2488	5618.8	78.611
3324	1765.7	22.117		2763	6416.8	8.6491		2647	14087	7.5762		2494	5623.9	78.221
3331	1770.2	22.03		2770	6425.9	8.5685		2654	14099	7.6584		2500	5628.9	78.612
3338	1774.8	22.014		2776	6435.6	8.5592		2660	14113	7.4872		2506	5632.7	78.35
3346	1779.3	22.119		2783	6445.1	8.5811		2667	14127	7.3864		2513	5636.7	78.314
3353	1784	22.023		2789	6454.4	8.5669		2673	14142	7.5865		2519	5641.7	78.503
3360	1788.6	22.056		2796	6463.5	8.5122		2679	14156	7.3646		2525	5641.3	77.715
3367	1793.2	21.984		2803	6473	8.6717		2686	14171	7.3654		2531	5645.5	78.423
3374	1797.9	21.995		2809	6482.2	8.5631		2692	14186	7.4111		2537	5649.5	79.69
3382	1802.4	21.995		2816	6491.4	8.5344		2699	14200	7.5947		2544	5654.2	78.179
3389	1807.1	22.021		2822	6500.6	8.5006		2705	14214	7.6528		2550	5657.2	78.145
3396	1811.6	21.89		2829	6509.8	8.5376		2712	14228	7.6945		2556	5660.3	78.227
3403	1816.3	21.845		2836	6519.1	8.5914		2718	14243	7.6151		2563	5665.2	78.197
3410	1820.9	21.944		2842	6528.1	8.5376		2725	14257	7.4112		2569	5668.3	78.213
3418	1825.5	21.869		2849	6537.1	8.4951		2738	14282	7.6613		2575	5672.8	78.814
3425	1830.1	21.9		2856	6546.2	8.5423		2744	14295	7.5262		2581	5675.8	77.796
3432	1834.7	21.833		2862	6555.3	8.5275		2751	14309	7.7207		2588	5680.6	77.896
3440	1839.4	21.824		2869	6564.5	8.58		2770	14345	7.5435		2594	5684.1	78.386
3447	1844	21.823		2876	6573.8	8.4702		2777	14360	7.7339		2600	5687.8	77.996
3454	1848.6	21.865		2883	6582.7	8.5538		2784	14375	7.635		2607	5687	79.187
3462	1853.2	21.811		2889	6591.8	8.5232		2790	14389	7.5807		2613	5685.5	77.802
3469	1857.7	21.788		2896	6601	8.6354		2797	14403	7.5437		2619	5690.2	78.269
3476	1862.4	21.876		2903	6610.3	8.4461		2810	14431	7.6413		2626	5693.8	78.492
3484	1867.1	21.757		2910	6619.2	8.6251		2817	14445	7.8852		2632	5697.4	77.813
3491	1871.7	21.737		2916	6628.4	8.5492		2823	14458	7.7687		2639	5700.9	77.281
3499	1876.4	21.761		2923	6637.5	8.468		2830	14471	7.7245		2645	5704.3	78.296
3506	1881	21.819		2930	6646.7	8.4935		2843	14490	7.7109		2651	5708.3	78.277
3513	1885.6	21.682		2937	6655.4	8.4465		2850	14505	7.9408		2658	5711.7	78.274
3521	1890.2	21.774		2944	6664.2	8.5219		2870	14551	7.3287		2664	5715.6	78.024
3528	1894.9	21.748		2950	6673.4	8.4255		2877	14564	8.0838		2671	5717.4	79.32
3536	1899.4	21.696		2957	6682.5	8.5227		2884	14578	7.8357		2677	5721.7	78.162
3543	1904.1	21.588		2964	6691.5	8.5357		2891	14591	7.9048		2684	5725.9	78.008
3551	1908.7	21.65		2971	6700.5	8.5011		2904	14616	8.2002		2690	5729.6	78.09
3558	1913.3	21.606		2978	6709.4	8.6003		2911	14631	7.9038		2697	5734.2	78.017
3566	1918	21.683		2985	6718.3	8.5117		2918	14645	7.8691		2703	5736.5	78.421
3573	1922.6	21.581		2992	6727.2	8.4976		2925	14659	8.0148		2710	5735.8	75.951
3581	1927.1	21.631		2999	6736.1	8.4769		2931	14674	7.9703		2716	5744.3	77.824
3589	1931.8	21.611		3006	6745	8.435		2938	14685	7.7059		2723	5747.9	77.849
3596	1936.5	21.544		3013	6754.1	8.6164		2945	14698	7.7606		2729	5752.6	77.989
3604	1941.2	21.561		3020	6762.9	8.5084		2959	14724	7.9848		2736	5755.4	79.364
3611	1945.7	21.581		3026	6772.1	8.5324		2966	14738	7.9273		2742	5758.7	77.765
3619	1950.4	21.512		3033	6780.8	8.4689		2980	14765	7.9203		2749	5762.8	77.772
3627	1955.1	21.529		3040	6789.7	8.4096		2987	14778	7.9302		2756	5765.4	77.549
3634	1959.7	21.508		3047	6798.6	8.5245		2994	14791	7.9326		2762	5768.7	77.86
3642	1964.3	21.475		3054	6807.3	8.4252		3001	14804	7.8466		2769	5772.4	77.434
3649	1969.1	21.475		3061	6816	8.5154		3007	14818	7.9804		2775	5775	79.137
3657	1973.8	21.424		3069	6825	8.5675		3014	14830	8.1503		2782	5778.7	79.267
3665	1978.3	21.37		3076	6833.6	8.3933		3021	14842	7.9088		2789	5782	77.064
3673	1982.8	21.395		3083	6842.3	8.3715		3028	14856	8.0762		2795	5786.1	78.192
3680	1987.6	21.41		3090	6851	8.4721		3042	14882	7.8416		2802	5789.3	77.979
3688	1992.3	21.475		3097	6859.9	8.4828		3050	14894	8.1834		2809	5793.2	77.746
3696	1996.9	21.367		3104	6869.1	8.3592		3057	14907	8.5075		2815	5796.7	78.169
3703	2001.5	21.334		3111	6877.5	8.4722		3064	14919	7.6865		2822	5800.1	77.945
3711	2006	21.277		3118	6886.1	8.4471		3071	14932	7.8999		2829	5803.6	77.992
3719	2010.7	21.377		3125	6894.7	8.375		3085	14953	8.2498		2836	5805.8	78.832
3727	2015.4	21.307		3132	6903.6	8.4205		3092	14965	7.8947		2842	5810.3	77.96
3735	2020	21.318		3140	6912.2	8.487		3099	14980	8.1631		2849	5813.7	78.091
3742	2024.7	21.314		3147	6920.7	8.4317		3106	14993	8.0926		2856	5816.5	77.792
3750	2029.3	21.352		3154	6929.3	8.4793		3113	15006	8.0779		2863	5820.3	77.114
3758	2034	21.294		3161	6938.1	8.4811		3121	15018	8.2162		2869	5823.3	77.677
3766	2038.6	21.269		3168	6946.9	8.3756		3128	15030	7.8459		2876	5827.8	77.654
3774	2043.2	21.277		3176	6955.6	8.4507		3135	15043	8.3633		2883	5829.9	78.016
3782	2047.9	21.279		3183	6964.4	8.4024		3142	15056	7.955		2890	5823.6	81.97
3790	2052.5	21.272		3190	6972.9	8.4783		3149	15068	8.1501		2897	5836.2	78.757
3798	2057.2	21.231		3197	6981.3	8.4925		3164	15090	8.3054		2903	5816.1	69.594
3805	2061.9	21.191		3204	6989.7	8.376		3171	15103	8.1766		2910	5815.8	78.306
3813	2066.5	21.199		3212	6998.6	8.3644		3185	15125	8.7297		2917	5813.5	78.139
3821	2071.2	21.181		3219	7007	8.4403		3193	15137	8.2435		2924	5825.4	84.165
3829	2075.8	21.179		3226	7015.4	8.4515		3200	15144	7.9374		2931	5814.1	78.27
3837	2080.4	21.11		3234	7023.9	8.5335		3222	15193	8.2564		2938	5818.5	78.196
3845	2085.2	21.153		3241	7032.4	8.4467		3229	15203	8.5025		2945	5821.7	78.433
3853	2089.8	21.151		3248	7040.7	8.4901		3237	15217	8.2202		2952	5825	77.929
3861	2094.5	21.078		3256	7049.5	8.4177		3251	15249	7.5941		2959	5828.3	77.954
3869	2099.1	21.155		3263	7057.9	8.5499		3259	15245	7.1642		2966	5832.4	78.303
3877	2103.7	21.079		3270	7066.4	8.4651		3266	15257	8.3966		2973	5835	77.95
3885	2108.4	21.129		3278	7074.7	8.3797		3274	15270	8.227		2979	5838.4	77.865
3894	2113	21.091		3285	7083.4	8.4296		3281	15283	8.2342		2986	5842.1	77.756
3902	2117.7	20.928		3293	7091.7	8.3678		3288	15296	8.3909		2993	5845.5	77.824
3910	2122.3	20.98		3300	7100	8.3843		3296	15311	8.2968		3000	5848.5	77.708
3918	2127.1	21.047		3307	7108.5	8.4823		3303	15324	8.1782		3007	5852.3	77.739
3926	2131.5	20.956		3315	7116.8	8.3515		3311	15336	8.3267		3014	5861.8	68.893
3934	2136.4	21.033		3322	7125	8.3996		3318	15348	8.0127		3022	5857.6	78.005
3942	2140.8	20.971		3330	7133.2	8.3841		3326	15361	8.1087		3036	5854.3	77.529
3950	2145.5	20.97		3337	7141.5	8.3886		3333	15374	8.3855		3043	5853.7	76.855
3959	2150.1	20.97		3345	7150.4	8.4598		3341	15386	8.6048		3050	5855.6	77.029
3967	2154.9	20.979		3352	7158.4	8.4016		3348	15400	8.8675		3057	5858.9	76.877
3975	2159.6	21.03		3360	7166.9	8.4132		3356	15412	8.2218		3064	5863.4	76.902
3983	2164.2	20.983		3367	7175.2	8.4569		3364	15424	8.0826		3071	5864.4	76.907
3991	2168.8	20.915		3375	7183.6	8.4282		3371	15436	8.1492		3078	5868.5	76.415
4000	2173.4	20.853		3383	7191.7	8.4085		3386	15457	8.4195		3085	5869.9	74.81
4008	2178.2	20.883		3390	7200.1	8.4441		3394	15470	7.928		3093	5874.4	76.298
4016	2182.8	20.851		3398	7208.7	8.4419		3402	15482	8.5138		3100	5877.8	76.276
4024	2187.4	20.774		3405	7216.7	8.2676		3409	15493	8.1805		3107	5880.7	76.409
4033	2192.1	20.808		3413	7225.1	8.4393		3417	15505	8.8966		3114	5884.7	76.605
4041	2196.9	20.865		3421	7233.1	8.3694		3432	15525	8.6258		3121	5886.7	75.577
4049	2201.3	20.883		3428	7241.5	8.4708		3448	15543	9.0449		3129	5889.2	77.252
4058	2206.1	20.686		3436	7249.7	8.4127		3455	15560	8.7756		3136	5898.5	80.035
4066	2210.8	20.811		3443	7258.1	8.3601		3463	15572	8.5326		3143	5909.6	71.614
4075	2215.6	20.805		3451	7265.9	8.3939		3471	15586	8.6613		3150	5891.6	76.465
4083	2220.2	20.694		3459	7274.5	8.3227		3478	15599	8.3847		3157	5893.2	76.145
4091	2224.8	20.832		3467	7282.5	8.4019		3486	15611	8.5043		3165	5893.9	76.801
4100	2229.4	20.75		3474	7290.5	8.3545		3494	15622	8.4237		3172	5898.1	75.996
4108	2234	20.785		3482	7299	8.3825		3502	15634	8.5642		3179	5901.6	76.011
4117	2238.7	20.705		3490	7307.2	8.3736		3510	15646	8.7399		3187	5904.7	75.651
4125	2243.2	20.763		3497	7315.1	8.4372		3517	15658	8.5244		3194	5907.1	75.474
4134	2248	20.705		3505	7323.1	8.3825		3525	15669	8.5393		3201	5911.7	76.99
4142	2252.5	20.658		3513	7331.4	8.3077		3533	15681	8.5259		3209	5912.3	75.301
4151	2257.2	20.693		3521	7339.4	8.3608		3541	15693	8.588		3216	5914	73.672
4159	2261.8	20.725		3529	7347.4	8.5317		3549	15705	8.6149		3223	5917.4	75.174
4168	2266.4	20.607		3536	7355.3	8.341		3557	15717	8.3724		3231	5920.4	75.884
4176	2271.1	20.67		3544	7363.5	8.4383		3565	15729	8.5173		3238	5923.3	75.819
4185	2275.9	20.693		3552	7371.6	8.3599		3573	15742	8.2709		3246	5926.6	75.553
4193	2280.3	20.656		3560	7379.6	8.4527		3580	15753	8.469		3253	5930.5	75.672
4202	2285	20.64		3568	7387.6	8.3816		3588	15765	8.4636		3260	5932.7	75.502
4210	2289.7	20.598		3576	7395.6	8.3655		3596	15778	8.8648		3268	5935.5	75.326
4219	2294.3	20.608		3584	7403.7	8.4423		3604	15788	9.8986		3275	5939	75.4
4228	2298.8	20.621		3592	7411.3	8.4458		3612	15799	8.68		3283	5941.9	75.194
4236	2303.5	20.54		3599	7419.3	8.3729		3636	15834	8.8576		3290	5944.8	75.401
4245	2308.3	20.597		3607	7427.1	8.4279		3644	15847	8.8151		3298	5948.4	74.47
4254	2312.8	20.57		3615	7434.9	8.3971		3652	15858	8.6947		3305	5948.3	74.711
4262	2317.5	20.546		3623	7443.2	8.3526		3685	15903	8.7587		3313	5952	74.88
4271	2322.1	20.473		3631	7451.2	8.3401		3693	15915	8.8237		3320	5954.3	74.779
4280	2326.8	20.484		3639	7459.1	8.3803		3709	15933	9.1924		3328	5957.7	74.88
4288	2331.5	20.494		3647	7466.8	8.3906		3717	15947	8.7727		3336	5960.8	74.928
4297	2336	20.394		3655	7474.9	8.3857		3725	15956	9.392		3343	5962.8	75.04
4306	2340.6	20.424		3663	7482.8	8.3868		3734	15970	8.8974		3351	5966.9	74.449
4315	2345.3	20.475		3671	7490.8	8.3534		3742	15982	8.771		3358	5968.1	73.384
4324	2350.1	20.405		3679	7498.6	8.3964		3758	16001	9.0446		3366	5971.2	74.53
4332	2354.7	20.473		3688	7506.2	8.4187		3766	16018	8.7698		3374	5972	73.689
4341	2359.2	20.431		3696	7513.7	8.3629		3775	16030	8.7244		3381	5975.7	80.636
4350	2363.8	20.415		3704	7521.7	8.3854		3783	16043	8.4475		3389	5976.8	75.063
4359	2368.4	20.416		3712	7529.5	8.3663		3791	16053	8.6358		3396	5979.9	74.854
4368	2373.1	20.436		3720	7537.3	8.3885		3808	16077	8.6797		3404	5982.7	74.65
4377	2377.8	20.271		3728	7545.1	8.3818		3816	16088	8.6685		3412	5988.8	75.374
4385	2382.5	20.313		3736	7553.1	8.3515		3824	16097	8.8564		3420	6021.4	64.984
4394	2387	20.285		3744	7560.8	8.3933		3833	16108	8.7673		3427	5985.2	75.326
4403	2391.8	20.326		3753	7568.7	8.3534		3841	16120	9.7449		3435	5982.7	74.964
4412	2396.3	20.308		3761	7576.3	8.3884		3858	16145	8.7425		3443	5987.1	75.183
4421	2401	20.245		3769	7584.1	8.3248		3866	16155	8.7404		3450	5987.8	74.705
4430	2405.6	20.248		3777	7591.7	8.4968		3875	16164	8.8635		3458	5989.7	74.849
4439	2410.2	20.356		3785	7599.2	8.4459		3883	16176	8.8229		3466	5993.3	74.42
4448	2415	20.327		3794	7606.9	8.389		3892	16185	8.7609		3474	5995.2	74.476
4457	2419.5	20.262		3802	7614.4	8.3911		3900	16197	8.9499		3482	5997.8	74.527
4466	2424.2	20.252		3810	7622.7	8.4164		3917	16217	8.986		3489	6000.8	74.451
4475	2428.8	20.322		3818	7630	8.3267		3926	16228	9.1459		3497	6003	73.981
4484	2433.4	20.171		3827	7637.7	8.4197		3934	16241	8.9786		3505	6006.1	73.985
4493	2438.1	20.228		3835	7645.1	8.3627		3943	16246	9.2018		3513	6009.4	75.405
4502	2442.8	20.159		3843	7652.7	8.3263		3951	16259	9.0581		3521	6013.7	74.772
4512	2447.4	20.168		3852	7660.9	8.4823		3960	16271	9.5346		3529	6014.5	74.311
4521	2452	20.213		3860	7668.4	8.3566		3968	16284	9.2612		3537	6016.2	74.891
4530	2456.7	20.128		3869	7676.1	8.3986		3985	16307	9.305		3545	6019	74.135
4539	2461.3	20.111		3877	7683.8	8.4032		4003	16329	9.1054		3552	6021.9	74.088
4548	2466	20.061		3885	7691.2	8.3373		4011	16340	8.9216		3560	6025.3	74.054
4557	2470.6	20.201		3894	7698.7	8.3577		4020	16350	8.9781		3568	6028.4	73.196
4566	2475.2	20.178		3902	7706.2	8.3834		4029	16364	8.6679		3576	6030.1	74.229
4576	2479.7	20.108		3911	7713.9	8.3773		4037	16372	9.0734		3584	6031.2	74.189
4585	2484.4	20.09		3919	7721.5	8.3007		4046	16384	8.7481		3592	6031.3	74.378
4594	2489.1	20.137		3928	7728.8	8.3993		4063	16405	9.145		3600	6031.9	74.595
4603	2493.7	20.104		3936	7736.5	8.3554		4081	16430	8.5666		3608	6036.7	75.027
4613	2498.2	19.988		3945	7744.2	8.4124		4090	16437	9.3757		3616	6037.6	74.765
4622	2502.8	20.101		3953	7751.7	8.3337		4099	16447	9.4499		3624	6038.6	74.505
4631	2507.5	20.081		3962	7759	8.3901		4107	16458	9.2935		3632	6040.9	74.528
4641	2512	20.001		3970	7766.8	8.3449		4125	16481	8.6909		3641	6044.2	74.516
4650	2516.7	20.078		3979	7774	8.3914		4134	16490	9.8809		3649	6046.6	74.097
4659	2521.4	20.035		3987	7781.7	8.3004		4143	16500	9.0468		3657	6049.1	74.271
4669	2525.9	19.944		3996	7789.1	8.4157		4152	16510	9.4383		3665	6052	74.291
4678	2530.4	19.972		4004	7796.8	8.4116		4160	16520	9.3684		3673	6054.3	73.991
4687	2535	19.876		4013	7804.2	8.3592		4169	16531	9.2709		3681	6056.7	74.126
4697	2539.7	19.981		4022	7811.1	8.3622		4178	16540	9.1057		3689	6059.1	73.919
4706	2544.6	19.947		4030	7818.4	8.3811		4196	16558	9.7813		3697	6060.7	74.415
4716	2549.1	19.945		4039	7826	8.325		4205	16570	9.7318		3706	6063.4	73.996
4725	2553.6	19.965		4048	7833.2	8.3682		4223	16590	9.409		3714	6065.8	73.855
4735	2558.2	19.915		4056	7840.9	8.3581		4241	16613	9.2856		3722	6068.7	73.88
4744	2562.7	19.85		4065	7847.9	8.2679		4250	16622	9.2307		3730	6071.6	73.818
4754	2567.5	19.933		4074	7855.3	8.4088		4259	16632	9.3205		3738	6075.4	74.262
4763	2572.1	19.904		4082	7862.8	8.321		4268	16644	9.3716		3747	6076.1	73.676
4773	2576.7	19.983		4091	7870.1	8.373		4277	16654	9.2935		3755	6077.8	73.785
4782	2581.4	19.871		4100	7877.4	8.3991		4287	16663	9.2257		3763	6080.7	73.934
4792	2586	19.883		4109	7884.7	8.3809		4296	16675	8.8772		3771	6082.9	73.692
4801	2590.6	19.8		4118	7891.7	8.31		4305	16686	9.2244		3780	6084.7	73.754
4811	2595.2	19.847		4126	7899.1	8.4308		4314	16695	9.4141		3788	6087	73.55
4821	2599.7	19.89		4135	7906.2	8.4273		4323	16705	9.4057		3796	6089.8	73.33
4830	2604.3	19.832		4144	7913.7	8.3865		4332	16714	9.214		3805	6092.5	73.547
4840	2608.9	19.808		4153	7920.8	8.3228		4341	16717	9.9439		3813	6094.8	73.404
4850	2613.5	19.776		4162	7927.9	8.4215		4351	16726	9.4408		3822	6097.9	73.694
4859	2618	19.81		4171	7935.3	8.3587		4360	16736	9.5239		3830	6100.6	73.456
4869	2622.4	19.846		4179	7942.5	8.2846		4369	16746	9.415		3838	6102.4	73.599
4879	2627.3	19.778		4188	7949.6	8.3959		4378	16757	9.6251		3847	6104.8	73.492
4888	2631.8	19.706		4197	7956.9	8.4229		4388	16767	10.74		3855	6106.6	73.434
4898	2636.4	19.777		4206	7964	8.3881		4397	16779	8.8153		3864	6116.5	78.05
4908	2641.1	19.704		4215	7971.4	8.3785		4406	16788	9.3347		3872	6109.5	73.869
4918	2645.7	19.651		4224	7978.9	8.3986		4416	16797	9.265		3881	6110.7	74.03
4927	2650.1	19.798		4233	7986.1	8.3877		4425	16805	8.562		3889	6113.1	73.956
4937	2654.8	19.643		4242	7993.6	8.4032		4434	16813	8.4875		3898	6115.5	73.939
4947	2659.2	19.645		4251	8000.8	8.3906		4444	16823	9.4098		3906	6116.6	73.909
4957	2663.9	19.657		4260	8007.6	8.4993		4453	16833	9.6477		3915	6119.1	73.583
4967	2668.6	19.643		4269	8014.7	8.3895		4462	16844	9.3836		3923	6121.2	73.709
4977	2673	19.614		4278	8022.2	8.434		4472	16854	9.4262		3932	6123	73.732
4987	2677.5	19.657		4287	8029.3	8.2773		4481	16865	9.5017		3940	6126	73.588
4996	2682.1	19.664		4296	8036.2	8.3323		4491	16874	9.3918		3949	6128	73.55
5006	2686.7	19.576		4306	8043.1	8.415		4500	16886	9.2255		3957	6130.6	73.708
5016	2691.4	19.655		4315	8050.2	8.4285		4510	16894	9.505		3966	6132.4	73.494
5026	2695.9	19.626		4324	8057.6	8.3061		4519	16905	9.5425		3975	6134.5	73.947
5036	2700.5	19.573		4333	8064.5	8.4734		4529	16914	9.5231		3983	6136.5	73.892
5046	2705	19.635		4342	8071.8	8.4445		4538	16924	9.5928		3992	6138.6	73.805
5056	2709.5	19.57		4351	8078.8	8.2662		4548	16933	9.4661		4001	6141.2	73.608
5066	2714	19.528		4360	8086.1	8.3601		4557	16942	9.5792		4009	6143.3	73.652
5076	2718.6	19.636		4370	8093	8.3919		4567	16951	9.3041		4018	6145.4	73.645
5086	2723.1	19.533		4379	8100.4	8.3528		4576	16959	9.4225		4027	6147.3	73.767
5097	2727.8	19.519		4388	8107.3	8.3885		4596	16979	9.3143		4035	6149.2	73.657
5107	2732.3	19.568		4397	8114	8.3731		4625	17002	9.8613		4044	6151.6	73.686
5117	2736.8	19.546		4407	8120.8	8.4417		4634	17014	9.6255		4053	6154.6	74.396
5127	2741.3	19.5		4416	8128.3	8.4663		4644	17024	9.6817		4062	6155.9	73.541
5137	2745.9	19.527		4425	8135.5	8.3848		4654	17034	9.9026		4071	6161	74.278
5147	2750.4	19.427		4435	8142.8	8.4467		4663	17045	8.6652		4079	6159.1	73.165
5157	2755	19.485		4444	8149.3	8.3953		4673	17052	9.5731		4088	6160	73.44
5168	2759.5	19.482		4453	8156.7	8.4185		4683	17062	9.6902		4097	6161	73.811
5178	2764	19.56		4463	8163.6	8.3029		4693	17071	10.065		4106	6161.5	73.423
5188	2768.6	19.412		4472	8170.5	8.3529		4712	17089	9.7352		4115	6165.1	73.466
5198	2773.1	19.36		4481	8177.5	8.4428		4722	17096	9.7072		4124	6167.9	73.43
5209	2777.8	19.366		4491	8184.9	8.3539		4732	17105	9.7441		4132	6170	73.913
5219	2782.2	19.402		4500	8191.4	8.358		4742	17114	10.025		4141	6171.3	73.514
5229	2786.7	19.462		4510	8198.4	8.433		4752	17124	9.5929		4150	6173.8	73.322
5239	2791.4	19.38		4519	8205.5	8.4554		4771	17137	9.7041		4159	6175.8	73.282
5250	2795.7	19.376		4529	8211.9	8.2835		4781	17149	9.5979		4168	6178.3	73.213
5260	2800.2	19.351		4538	8218.8	8.4424		4791	17159	9.6635		4177	6181.4	73.76
5270	2804.6	19.403		4548	8225.7	8.39		4801	17172	11.418		4186	6183.6	73.219
5281	2809.3	19.402		4557	8232.9	8.3751		4811	17178	10.032		4195	6185.4	73.307
5291	2813.9	19.399		4567	8240.3	8.3557		4821	17187	9.896		4204	6188.5	73.326
5302	2818.3	19.324		4576	8246.7	8.5163		4831	17198	9.4698		4213	6189.3	73.193
5312	2822.9	19.295		4586	8253.9	8.4019		4841	17201	8.4507		4222	6190	73.248
5323	2827.6	19.331		4595	8260.5	8.4253		4851	17212	9.9117		4231	6192.6	72.926
5333	2832	19.392		4605	8267.4	8.3767		4872	17231	9.8099		4240	6194.8	73.232
5344	2836.3	19.229		4615	8274	8.3835		4882	17240	9.8076		4249	6197.3	73.254
5354	2840.9	19.221		4624	8281.2	8.4822		4902	17261	8.7235		4259	6199.5	73.069
5365	2845.4	19.282		4634	8287.8	8.3304		4922	17273	9.6144		4268	6201.7	73.05
5375	2850.1	19.333		4644	8294.4	8.4034		4932	17278	9.8965		4277	6203.4	73.36
5386	2854.6	19.349		4653	8301.3	8.4751		4943	17283	9.0296		4286	6205.6	73.209
5396	2859.2	19.287		4663	8307.8	8.3208		4953	17297	9.7597		4295	6207.9	73.314
5407	2863.7	19.26		4673	8314.3	8.3763		4963	17306	9.9407		4304	6210.1	73.185
5417	2868.3	19.14		4682	8321	8.4668		4973	17315	9.9526		4313	6217.6	73.194
5428	2873	19.154		4692	8328.2	8.3302		4984	17323	9.7131		4323	6214.5	73.13
5439	2877.5	19.166		4702	8334.8	8.368		4994	17332	9.6228		4332	6216.8	73.452
5449	2881.9	19.168		4712	8341.8	8.4802		5004	17337	9.8267		4341	6218.6	73.04
5460	2886.6	19.172		4721	8347.8	8.5306		5014	17344	9.716		4350	6220.3	73.097
5471	2891	19.208		4731	8354.4	8.5104		5025	17353	9.9992		4360	6221.6	73.098
5482	2895.4	19.27		4741	8361.1	8.389		5035	17360	9.6142		4369	6223.3	74.074
5492	2899.9	19.04		4751	8367.6	8.3488		5056	17377	9.8546		4378	6225.8	73.424
5503	2904.4	19.157		4761	8374	8.4522		5066	17385	10.824		4388	6227.5	73.372
5514	2909	19.123		4771	8380.8	8.4733		5077	17386	10.242		4397	6229.5	72.732
5525	2913.6	19.17		4781	8387.2	8.4447		5087	17396	10.5		4406	6231.9	73.163
5535	2918	19.137		4790	8393.6	8.505		5098	17405	10.175		4416	6234.1	73.048
5546	2922.7	19.064		4800	8400.5	8.4685		5108	17414	10.129		4425	6236	73.026
5557	2926.9	19.033		4810	8407	8.4449		5119	17421	10.365		4434	6237.8	73.116
5568	2931.3	19.126		4820	8413.6	8.3952		5140	17436	10.168		4444	6239.7	73.054
5579	2935.7	19.089		4830	8419.8	8.4038		5150	17446	10.155		4453	6241.8	73.203
5590	2940.2	19.037		4840	8426.5	8.4065		5161	17454	10.195		4463	6244.8	72.789
5601	2944.8	19.116		4850	8432.8	8.583		5171	17462	10.127		4472	6245.9	73.114
5612	2949.2	19.135		4860	8439.1	8.3689		5182	17472	10.193		4482	6247.5	72.893
5623	2953.7	19.06		4870	8445.6	8.354		5192	17481	10.32		4491	6250.3	72.821
5634	2958.2	19.06		4880	8452.2	8.4245		5203	17486	10.613		4501	6251.7	72.98
5645	2962.6	19.032		4891	8458.6	8.4645		5214	17496	10.578		4510	6253.8	72.746
5656	2967.4	19.012		4901	8465.1	8.5113		5224	17505	10.127		4520	6254.9	73.097
5667	2971.8	18.942		4911	8471.4	8.4772		5235	17515	10.129		4529	6257.2	72.826
5678	2976.4	18.928		4921	8478.1	8.343		5246	17523	10.077		4539	6258.6	73.302
5689	2980.5	18.973		4931	8484.4	8.3435		5257	17532	10.07		4548	6261.1	72.959
5700	2985.1	18.991		4941	8490.6	8.5126		5267	17540	9.8971		4558	6262.9	73.039
5711	2989.4	18.962		4951	8497	8.4238		5278	17549	10.006		4568	6265.3	72.632
5722	2994	18.943		4962	8503.4	8.4577		5289	17557	10.041		4577	6266.9	72.9
5733	2998.3	18.957		4972	8509.5	8.4113		5300	17566	9.9387		4587	6268.4	75.486
5744	3002.8	18.908		4982	8516.2	8.3502		5310	17574	10.234		4597	6271.4	72.91
5755	3007.2	18.983		4992	8522.6	8.48		5321	17584	10.224		4606	6273	72.905
5767	3011.8	18.955		5003	8529	8.3641		5332	17593	10.184		4616	6273.8	71.523
5778	3016.1	18.909		5013	8535	8.4774		5343	17601	10.224		4626	6276.2	73.01
5789	3020.7	18.99		5023	8541.6	8.4817		5354	17608	10.188		4635	6277.6	72.899
5800	3025	18.893		5033	8547.8	8.477		5365	17617	10.078		4645	6280.3	73.063
5812	3029.5	18.91		5044	8554.1	8.5518		5376	17626	10.17		4655	6281.1	73.371
5823	3033.9	18.949		5054	8560.3	8.3987		5387	17634	10.201		4665	6283.9	72.97
5834	3038.3	18.896		5064	8566.6	8.5054		5398	17643	9.8233		4674	6286.1	72.764
5846	3042.7	18.821		5075	8573	8.4051		5409	17653	10.172		4684	6259.7	73.595
5857	3047.3	18.864		5085	8579.2	8.4328		5420	17660	10.057		4694	6261	73.157
5868	3051.5	18.863		5096	8585.4	8.5316		5431	17672	10.462		4704	6261.6	73.308
5880	3056.2	18.89		5106	8591.7	8.4195		5453	17688	10.406		4714	6262	73.184
5891	3060.4	18.801		5117	8598	8.491		5464	17697	10.257		4724	6263.7	72.985
5903	3065	18.687		5127	8604.2	8.4029		5486	17713	10.454		4734	6264.7	73.11
5914	3069.4	18.864		5138	8610.6	8.511		5497	17721	10.679		4743	6267.4	73.159
5925	3073.8	18.706		5148	8617	8.4171		5508	17730	10.221		4753	6268.9	73.197
5937	3078.2	18.8		5159	8623.1	8.3511		5530	17739	10.401		4763	6269.5	73.283
5948	3082.5	18.81		5169	8629.7	8.3847		5542	17750	10.451		4773	6269.7	72.953
5960	3087	18.768		5180	8636	8.4563		5553	17758	10.652		4783	6271.9	72.95
5971	3091.2	18.7		5190	8641.9	8.4376		5564	17765	10.461		4793	6274	73.402
5983	3095.6	18.801		5201	8648.1	8.4508		5575	17770	10.713		4803	6276.3	72.89
5995	3100.1	18.755		5211	8654.4	8.4184		5587	17779	10.221		4813	6275.9	74.297
6006	3104.3	18.686		5222	8660.2	8.422		5598	17787	10.196		4823	6278.7	73.018
6018	3108.8	18.743		5233	8666.5	8.4264		5609	17795	10.367		4833	6280.8	72.965
6029	3113.4	18.591		5243	8672.6	8.4373		5621	17803	10.412		4844	6280.8	72.907
6041	3117.5	18.774		5254	8679.1	8.4724		5632	17810	10.434		4854	6282.8	72.806
6053	3122.2	18.677		5265	8685.5	8.5846		5655	17823	10.392		4864	6284.5	72.954
6064	3126.6	18.59		5276	8691.4	8.3572		5666	17830	10.323		4874	6285.7	72.585
6076	3131	18.691		5286	8697.7	8.4084		5678	17838	10.364		4884	6287.7	72.818
6088	3135.2	18.696		5297	8703.9	8.5097		5689	17845	10.379		4894	6289.5	72.683
6100	3139.7	18.628		5308	8709.6	8.519		5712	17863	10.325		4904	6290.1	72.575
6111	3144	18.585		5319	8715.8	8.4744		5723	17869	10.264		4915	6290.6	73.219
6123	3148.5	18.664		5329	8721.4	8.3752		5735	17877	10.532		4925	6291.5	71.954
6135	3152.8	18.623		5340	8727.7	8.4638		5770	17897	10.763		4935	6293.3	72.772
6147	3157.3	18.575		5351	8733.8	8.4872		5781	17904	10.443		4945	6294.9	72.652
6159	3161.7	18.674		5362	8739.5	8.4445		5793	17912	10.359		4956	6297.2	72.675
6171	3166	18.625		5373	8746.1	8.415		5816	17929	10.814		4966	6299.1	72.636
6183	3170.5	18.612		5384	8751.9	8.4478		5828	17936	10.518		4976	6300.1	72.633
6194	3174.6	18.641		5395	8757.8	8.4895		5839	17944	10.637		4986	6302.1	72.548
6206	3179	18.69		5406	8763.7	8.3561		5851	17952	10.189		4997	6304	72.467
6218	3183.5	18.662		5417	8769.5	8.3999		5863	17959	10.51		5007	6305.8	72.437
6230	3187.8	18.567		5428	8775.8	8.5059		5875	17967	10.165		5017	6307.3	72.475
6242	3192.2	18.485		5439	8781	8.5191		5886	17975	10.8		5028	6308.6	72.448
6254	3196.7	18.604		5450	8786.5	8.4115		5898	17984	10.958		5038	6310.1	72.421
6266	3201.1	18.504		5461	8792.3	8.66		5910	17991	10.474		5049	6311.6	72.839
6278	3205.4	18.502		5472	8798.2	8.3742		5922	17999	10.665		5059	6314.2	72.73
6290	3209.8	18.509		5483	8804	8.4846		5934	18006	10.28		5070	6315.5	72.635
6303	3214.2	18.475		5494	8809.9	8.5369		5946	18011	10.569		5080	6317.7	72.577
6315	3218.5	18.535		5505	8816.2	8.4152		5958	18018	10.461		5091	6317.3	72.429
6327	3222.8	18.469		5516	8821.7	8.5299		5969	18025	10.548		5101	6319.6	73.199
6339	3227.2	18.467		5527	8828	8.464		5981	18034	11.403		5112	6321.4	72.777
6351	3231.6	18.505		5538	8833.4	8.5162		5993	18041	10.669		5122	6324	72.537
6363	3235.9	18.495		5549	8838.9	8.4707		6005	18048	11.052		5133	6324.7	72.5
6376	3240.3	18.519		5561	8844.9	8.4446		6017	18056	9.8991		5143	6326.4	72.708
6388	3244.6	18.429		5572	8850.4	8.3751		6041	18073	10.452		5154	6327.8	72.618
6400	3248.9	18.473		5583	8856.1	8.4101		6053	18080	10.634		5164	6331.3	71.221
6412	3253.5	18.474		5594	8862.1	8.4448		6065	18087	10.389		5175	6331.3	73.42
6425	3257.7	18.409		5606	8868	8.5399		6090	18102	10.447		5186	6331.9	72.713
6437	3262	18.418		5617	8873.9	8.4322		6102	18112	10.696		5196	6333.8	72.951
6449	3266.3	18.491		5628	8879.2	8.4474		6114	18116	11.913		5207	6335.1	72.774
6462	3270.7	18.398		5640	8884.7	8.5042		6126	18125	10.67		5218	6336.9	72.612
6474	3275.1	18.514		5651	8890.5	8.5057		6138	18133	10.472		5229	6338.7	72.782
6486	3279.6	18.408		5662	8895.7	8.5295		6151	18139	10.766		5239	6340.3	72.137
6499	3283.7	18.281		5674	8901.5	8.5361		6163	18148	10.622		5250	6341.9	72.082
6511	3288.3	18.368		5685	8907	8.4983		6175	18155	10.981		5261	6342.9	72.569
6524	3292.3	18.328		5697	8912.8	8.5444		6187	18162	10.721		5272	6353.3	72.058
6536	3296.8	18.464		5708	8918.6	8.4875		6200	18169	10.337		5282	6341.2	72.854
6549	3301	18.43		5719	8924.2	8.4546		6212	18176	10.476		5293	6342.7	72.981
6561	3305.4	18.382		5731	8929.6	8.4627		6224	18183	9.4362		5304	6344.7	72.801
6574	3309.7	18.385		5742	8935.2	8.5086		6237	18191	10.785		5315	6346.4	72.843
6586	3314	18.387		5754	8940.8	8.4649		6249	18198	10.9		5326	6348.4	74.775
6599	3318.2	18.268		5765	8946.7	8.4552		6261	18206	10.826		5337	6350.1	72.727
6611	3322.4	18.298		5777	8952.5	8.5513		6274	18210	11.197		5348	6351.4	72.632
6624	3326.8	18.323		5789	8957.5	8.4561		6286	18220	10.723		5359	6352	72.69
6637	3331	18.215		5800	8963.4	8.5292		6299	18226	10.566		5370	6354.3	72.616
6649	3335.3	18.301		5812	8969.1	8.4881		6311	18236	10.734		5381	6355.9	72.844
6662	3339.5	18.284		5823	8974.4	8.5339		6324	18238	10.837		5392	6357.5	72.617
6675	3343.8	18.32		5835	8979.5	8.5617		6349	18255	10.748		5403	6359.2	72.367
6688	3348.1	18.255		5847	8985.2	8.5025		6374	18271	11.023		5414	6361.2	72.803
6700	3352.6	18.235		5858	8990.6	8.4681		6386	18278	10.738		5425	6362.9	73.169
6713	3356.6	18.191		5870	8996.2	8.4744		6399	18286	10.701		5436	6363.8	72.694
6726	3361	18.275		5882	9002	8.45		6412	18293	10.648		5447	6366.6	72.268
6739	3365.2	18.22		5894	9007.1	8.5599		6424	18301	10.751		5458	6366.7	73.647
6752	3369.5	18.243		5905	9013.1	8.613		6437	18308	10.819		5469	6368	74.601
6764	3373.7	18.278		5917	9018.7	8.46		6450	18316	10.431		5480	6369.5	72.922
6777	3378.2	18.099		5929	9023.8	8.4958		6463	18322	10.722		5491	6370.7	72.812
6790	3382.3	18.181		5941	9029.3	8.5868		6475	18329	10.831		5502	6372.6	72.78
6803	3386.6	18.251		5953	9034.9	8.5258		6488	18337	11.054		5514	6374.2	72.732
6816	3390.8	18.24		5965	9039.9	8.3922		6501	18342	11.375		5525	6375.6	72.605
6829	3395.3	18.211		5977	9045.9	8.5751		6527	18358	10.689		5536	6372.2	72.148
6842	3399.3	18.171		5988	9051.3	8.4783		6539	18364	10.958		5547	6378.4	72.493
6855	3403.5	18.058		6000	9056.6	8.4329		6552	18370	10.867		5559	6380.1	72.58
6868	3407.7	18.141		6012	9062.1	8.5085		6578	18385	10.766		5570	6381.6	72.887
6881	3412.1	18.053		6024	9067.3	8.5623		6591	18382	11.053		5581	6383.5	72.558
6894	3416.3	18.181		6036	9072.3	8.5628		6604	18390	11.153		5593	6385.7	71.657
6907	3420.4	18.215		6048	9077.5	8.5176		6617	18403	10.49		5604	6386.5	72.427
6920	3424.6	18.119		6060	9083	8.6868		6630	18407	10.902		5615	6387	72.42
6934	3429.1	18.133		6072	9088.5	8.531		6643	18417	11.143		5627	6388.8	72.231
6947	3433.2	18.191		6084	9093.8	8.6056		6656	18420	11.029		5638	6390	71.275
6960	3437.4	18.161		6097	9099.3	8.5623		6669	18428	10.945		5650	6391	72.337
6973	3441.5	18.129		6109	9104.7	8.5308		6682	18436	10.969		5661	6391.6	71.139
6986	3445.9	18.035		6121	9110.3	8.5926		6695	18443	10.905		5672	6393.8	72.322
7000	3450	18.067		6133	9115.6	8.618		6709	18450	10.827		5684	6394	72.097
7013	3454.1	18.04		6145	9121.2	8.6094		6748	18472	10.678		5695	6395.4	72.213
7026	3458.6	18.01		6157	9126.5	8.6066		6761	18478	10.832		5707	6396.7	72.329
7040	3462.8	18.102		6170	9131.9	8.5892		6775	18485	10.844		5718	6397.4	72.905
7053	3466.9	18.01		6182	9136.8	8.5144		6788	18494	11.078		5730	6398.7	72.162
7066	3471.1	18.022		6194	9142.5	8.6107		6801	18500	10.703		5742	6403.8	74.96
7080	3475.4	18.036		6206	9147.8	8.5474		6828	18514	11.517		5753	6400.4	72.708
7093	3479.5	18.014		6219	9153	8.4768		6841	18522	10.935		5765	6402	72.251
7107	3483.7	17.956		6231	9158.4	8.5319		6855	18529	11.028		5776	6398.8	71.85
7120	3488	17.957		6243	9163.3	8.5468		6868	18534	11.113		5788	6402.9	75.062
7133	3492.2	17.981		6256	9168.7	8.5163		6882	18540	11.177		5800	6403.5	72.431
7147	3496.2	17.933		6268	9174.1	8.4269		6908	18556	11.038		5811	6404.1	72.357
7161	3500.7	18.005		6280	9179.2	8.5318		6922	18563	10.979		5823	6404.9	72.8
7174	3504.7	18.018		6293	9184.9	8.6268		6936	18569	10.7		5835	6408.3	72.084
7188	3508.9	18.049		6305	9190.6	8.5182		6949	18576	10.907		5847	6408.7	72.187
7201	3513	17.998		6318	9195.9	8.6182		6963	18581	10.938		5858	6410.8	72.252
7215	3517.3	18.058		6330	9200.9	8.5952		6976	18588	10.787		5870	6411.5	72.354
7228	3521.5	17.991		6343	9205.7	8.5887		6990	18591	10.989		5882	6414.3	72.707
7242	3525.8	17.955		6355	9210.7	8.5374		7003	18584	12.332		5894	6414.8	72.683
7256	3529.8	17.961		6368	9216	8.5105		7017	18597	11.252		5906	6416	72.012
7270	3534.2	17.935		6380	9221.2	8.5781		7031	18603	11.497		5918	6417.2	72.153
7283	3538.3	17.946		6393	9226.9	8.6123		7058	18617	10.977		5930	6418.5	72.071
7297	3542.5	17.914		6405	9231.7	8.504		7072	18622	11.335		5941	6420.7	72.462
7311	3546.6	17.9		6418	9236.9	8.6036		7086	18628	10.968		5953	6422	72.042
7325	3550.8	17.836		6431	9241.9	8.5487		7100	18635	11.169		5965	6423.1	71.991
7338	3555.2	17.888		6443	9247.2	8.593		7113	18642	10.968		5977	6423.8	73.092
7352	3559.2	17.88		6456	9252.4	8.5548		7127	18649	10.835		5989	6425.8	71.904
7366	3563.4	17.827		6469	9257.8	8.5018		7141	18655	11.007		6001	6426.6	71.815
7380	3567.5	17.903		6482	9262.6	8.6356		7155	18661	11.228		6013	6426.8	72.377
7394	3571.6	17.795		6494	9267.9	8.5225		7169	18668	10.948		6025	6427.1	71.601
7408	3575.7	17.839		6507	9272.9	8.6043		7183	18674	11.136		6037	6424.6	72.929
7422	3580	17.858		6520	9278	8.5774		7197	18679	11.172		6050	6428	71.77
7436	3584.1	17.871		6533	9283.1	8.5884		7211	18685	11.2		6062	6431.1	72.026
7450	3588.2	17.892		6546	9288	8.5794		7225	18695	11.05		6074	6431.4	71.736
7464	3592.4	17.867		6558	9293.3	8.5937		7239	18700	11.282		6086	6431.9	71.312
7478	3596.5	17.721		6571	9298.4	8.6773		7253	18707	10.859		6098	6433.5	71.618
7492	3600.6	17.873		6584	9303	8.6185		7267	18708	10.435		6110	6434.8	70.011
7506	3604.8	17.733		6597	9307.9	8.7153		7281	18718	10.808		6123	6436	71.649
7520	3608.8	17.774		6610	9313	8.6016		7295	18722	11.121		6135	6437.7	71.535
7534	3612.9	17.713		6623	9318	8.5313		7309	18730	10.891		6147	6438.9	71.577
7549	3617.2	17.787		6636	9323	8.5746		7324	18736	11.093		6159	6440.1	71.524
7563	3621.2	17.768		6649	9328	8.6098		7338	18741	10.723		6172	6441	71.255
7577	3625.2	17.837		6662	9332.9	8.5344		7352	18749	11.108		6184	6442.4	71.25
7591	3629.3	17.807		6675	9337.5	8.6102		7366	18756	10.977		6196	6443.1	71.617
7605	3633.5	17.729		6688	9342.9	8.6434		7380	18761	10.935		6209	6444.4	71.52
7620	3637.8	17.726		6701	9347.9	8.4475		7395	18767	11.681		6221	6446.9	71.498
7634	3641.8	17.651		6714	9352.5	8.6945		7409	18773	10.964		6233	6448	71.465
7648	3645.8	17.798		6728	9357.2	8.642		7423	18779	10.552		6246	6447.6	72.011
7663	3649.8	17.762		6741	9362.8	8.5973		7438	18785	10.988		6258	6449.3	70.444
7677	3653.9	17.726		6754	9367.7	8.623		7452	18792	10.924		6271	6450.6	71.513
7692	3658.1	17.642		6767	9372.4	8.6054		7467	18797	10.985		6283	6452.2	71.292
7706	3661.9	17.619		6780	9377	8.5351		7481	18804	11.132		6296	6454	71.185
7720	3666	17.747		6794	9382.2	8.6492		7495	18810	11.241		6308	6454.3	71.851
7735	3670.2	17.665		6807	9386.8	8.6606		7510	18815	11.067		6321	6456.4	71.771
7749	3674.2	17.686		6820	9391.7	8.6789		7524	18823	11.399		6333	6456.7	71.219
7764	3678.3	17.716		6834	9396.5	8.6288		7539	18830	10.971		6346	6457.6	71.224
7779	3682.4	17.632		6847	9401.1	8.5968		7568	18842	11.496		6358	6459.8	71.483
7793	3686.4	17.634		6860	9405.9	8.6564		7583	18848	11.33		6371	6460.3	71.298
7808	3690.6	17.631		6874	9411	8.6567		7597	18853	11.379		6384	6461.2	70.424
7822	3694.7	17.586		6887	9415.8	8.5185		7612	18844	11.436		6396	6462.3	71.225
7837	3698.8	17.611		6901	9420.3	8.6993		7627	18849	11.75		6409	6463.1	71.131
7852	3702.7	17.616		6914	9425.4	8.5921		7641	18857	11.415		6422	6464.1	71.107
7866	3706.8	17.631		6927	9430.2	8.6206		7656	18864	11.766		6435	6465.3	70.936
7881	3710.7	17.534		6941	9435	8.5616		7671	18870	11.812		6447	6468	72.621
7896	3714.9	17.628		6955	9439.7	8.6996		7686	18876	11.583		6460	6468.1	70.591
7911	3718.9	17.541		6968	9444.9	8.6818		7700	18882	11.254		6473	6469.3	71.007
7925	3723.2	17.608		6982	9449.7	8.6087		7715	18889	11.501		6486	6470.6	70.859
7940	3727.4	17.551		6995	9454.4	8.5383		7745	18904	11.457		6499	6471.2	70.834
7955	3731.1	17.59		7009	9459.1	8.7045		7760	18908	11.563		6511	6472.1	70.776
7970	3735.3	17.545		7022	9463.6	8.6331		7775	18914	11.34		6524	6473.2	71.1
7985	3739.2	17.529		7036	9468.4	8.6347		7790	18920	11.401		6537	6473.4	70.797
8000	3743.2	17.544		7050	9473.5	8.6298		7805	18926	11.426		6550	6474.5	71.159
8015	3747.2	17.614		7064	9478.2	8.7035		7820	18933	11.257		6563	6475.1	71.299
8030	3751.4	17.546		7077	9483.1	8.657		7835	18940	11.451		6576	6476.5	70.984
8045	3755.4	17.565		7091	9487.7	8.6625		7850	18942	11.357		6589	6478.1	71.634
8060	3759.4	17.567		7105	9492.3	8.7324		7865	18946	11.656		6602	6479.4	70.937
8075	3763.4	17.409		7119	9497.4	8.6918		7880	18953	11.558		6615	6480	70.922
8090	3767.6	17.428		7132	9501.8	8.6963		7895	18960	11.842		6628	6481.2	70.797
8105	3771.5	17.495		7146	9506.4	8.725		7910	18965	11.52		6641	6482.3	70.834
8120	3775.6	17.515		7160	9511.7	8.6601		7925	18970	11.615		6654	6483.6	70.826
8135	3779.7	17.503		7174	9515.7	8.6397		7941	18964	11.816		6667	6484.5	70.777
8150	3783.6	17.494		7188	9520.3	8.6248		7956	18977	11.813		6681	6485.4	70.701
8166	3787.7	17.522		7202	9525.1	8.6786		7971	18981	11.818		6694	6486.3	67.733
8181	3791.7	17.456		7216	9529.5	8.4199		7986	18987	11.83		6707	6487.9	70.71
8196	3795.5	17.412		7230	9534	8.6894		8002	18993	12		6720	6488.9	70.766
8211	3799.7	17.42		7244	9538.7	8.5706		8017	19002	11.747		6733	6490.4	71.327
8227	3803.5	17.448		7258	9543.7	8.6691		8032	19007	11.693		6747	6490.3	70.481
8242	3809.8	17.378		7272	9548.3	8.651		8048	18980	12.545		6760	6491.4	70.622
8257	3814.2	17.611		7286	9553.1	8.7309		8063	18985	12.256		6773	6492.7	70.547
8273	3818.2	17.553		7300	9558	8.6453		8079	18990	12.341		6787	6493.9	70.528
8288	3822.3	17.483		7314	9562.1	8.7621		8110	19002	12.152		6800	6495.2	70.483
8304	3826.1	17.525		7328	9566.7	8.7159		8156	19019	11.813		6813	6496.1	70.471
8319	3830.1	17.501		7343	9571.2	8.6608		8172	19023	11.583		6827	6497.9	70.364
8335	3834.3	17.493		7357	9575.7	8.6067		8187	19028	11.899		6840	6499.1	70.27
8350	3838.4	17.61		7371	9580.4	8.6083		8219	19042	11.822		6854	6500.1	70.431
8366	3842.3	17.402		7385	9585.3	8.6597		8234	19046	11.933		6867	6500.9	70.411
8381	3846.4	17.49		7399	9589.6	8.7199		8250	19051	11.68		6880	6502.4	70.243
8397	3850.3	17.481		7414	9593.9	8.799		8266	19056	11.876		6894	6503.1	70.332
8412	3854.2	17.501		7428	9598.6	8.6066		8282	19062	11.605		6908	6504	70.475
8428	3858.2	17.499		7442	9602.3	8.6456		8329	19071	12.007		6921	6505.9	70.37
8444	3862.3	17.489		7457	9607.5	8.6453		8345	19073	12.061		6935	6506.6	70.507
8459	3866.2	17.447		7471	9611.9	8.7698		8361	19078	12.113		6948	6507.9	70.44
8475	3870.2	17.477		7486	9616.3	8.6302		8377	19084	11.802		6962	6508.6	70.39
8491	3874.1	17.414		7500	9621.2	8.6959		8393	19089	12.299		6975	6510	70.174
8507	3878.1	17.479		7514	9625.4	8.7862		8409	19091	12.225		6989	6511	70.328
8522	3882.2	17.433		7529	9630.2	8.7082		8425	19098	12.027		7003	6511.9	70.158
8538	3886	17.478		7543	9634.9	8.6546		8441	19104	12.176		7017	6513.5	69.403
8554	3890	17.407		7558	9639.8	8.6502		8457	19109	12.574		7030	6514.2	70.247
8570	3893.9	17.392		7573	9644.8	8.6275		8489	19119	12.461		7044	6515.6	69.98
8586	3898	17.459		7587	9649.7	8.7034		8505	19125	12.075		7058	6516.5	70.097
8602	3901.9	17.46		7602	9654	8.7452		8538	19135	12.046		7072	6518	68.348
8618	3905.7	17.501		7616	9657.8	8.8105		8554	19142	12.692		7085	6517.9	70.79
8634	3909.6	17.386		7631	9662.2	8.682		8570	19147	12.085		7099	6519.7	70.349
8650	3913.5	17.433		7646	9666.5	8.7485		8586	19152	12.022		7113	6520.8	69.943
8666	3917.4	17.348		7660	9671	8.7151		8619	19162	12.304		7127	6521.5	69.654
8682	3921.3	17.394		7675	9675.9	8.698		8635	19167	12.088		7141	6521.5	69.93
8698	3925	17.362		7690	9680	8.6795		8652	19171	12.187		7155	6521.3	73.221
8714	3929.3	17.409		7705	9684.4	8.7323		8668	19177	11.966		7169	6524.6	70.04
8730	3932.9	17.408		7719	9688.9	8.6735		8685	19181	11.903		7183	6525.1	70.053
8746	3937	17.34		7734	9692.7	8.7374		8701	19186	11.805		7197	6526.4	70.078
8763	3940.8	17.339		7749	9697.4	8.7397		8718	19191	12.077		7211	6526	70.801
8779	3944.5	17.314		7764	9702	8.7522		8734	19196	12.182		7225	6526.5	70.458
8795	3948.5	17.362		7779	9706.2	8.7739		8751	19201	12.009		7239	6528.1	70.149
8811	3952.5	17.32		7794	9710.4	8.6771		8784	19210	12.154		7253	6529.7	70.189
8828	3956.3	17.291		7809	9714.4	8.7241		8800	19216	12.007		7267	6530.5	70.356
8844	3960.2	17.305		7824	9719.2	8.5372		8817	19222	12.249		7281	6530.7	70.222
8860	3964.2	17.351		7839	9723.3	8.749		8834	19227	12.058		7296	6532.6	69.864
8877	3968	17.357		7854	9727.6	8.9176		8851	19229	13.155		7310	6531.8	70.399
8893	3971.7	17.269		7869	9731.9	8.737		8884	19242	12.411		7324	6532.9	69.959
8910	3975.9	17.218		7884	9735.8	8.649		8901	19244	13.417		7338	6532.9	70.249
8926	3979.8	17.274		7899	9740	8.7944		8918	19251	11.817		7352	6534.5	70.22
8943	3983.8	17.213		7914	9744.5	8.7448		8935	19255	12.529		7367	6535.3	70.114
8959	3987.5	17.333		7929	9748.8	8.6864		8951	19259	12.521		7381	6535.8	70.32
8976	3991.4	17.326		7944	9753.6	8.7591		8968	19264	12.163		7395	6537	70.199
8992	3995.1	17.292		7960	9757.8	8.6889		8985	19271	12.082		7410	6538.6	69.916
9009	3999.1	17.189		7975	9761.9	8.7032		9002	19272	13.159		7424	6539.8	70.677
9025	4002.9	17.301		7990	9766.4	8.7204		9019	19282	12.478		7439	6539.9	69.97
9042	4006.7	17.263		8005	9770.5	8.6775		9036	19277	11.328		7453	6540.6	70.094
9059	4010.6	17.219		8021	9774.3	8.7626		9053	19282	12.311		7467	6541.4	69.913
9076	4014.5	17.285		8036	9778.5	8.6394		9070	19293	12.174		7482	6542.2	69.965
9092	4018.2	17.284		8051	9783	8.7525		9088	19298	13.166		7496	6543	69.931
9109	4022.2	17.227		8067	9787.4	8.8476		9105	19305	12.158		7511	6545.5	69.569
9126	4026	17.145		8082	9790.9	8.7813		9122	19309	12.208		7526	6544.4	69.82
9143	4030	17.243		8098	9795.4	8.8472		9139	19314	12.595		7540	6545.5	69.967
9160	4033.9	17.236		8113	9799.4	8.6615		9156	19319	12.396		7555	6546.4	69.888
9176	4037.9	17.166		8129	9804.2	8.7768		9174	19325	12.203		7569	6547.4	70.016
9193	4041.5	17.287		8144	9808.1	8.6409		9191	19330	12.205		7584	6547.6	70.009
9210	4045.5	17.119		8160	9812.2	8.649		9208	19335	12.033		7599	6548.7	69.806
9227	4049.2	17.147		8175	9816.2	8.716		9226	19338	12.336		7613	6548.8	69.9
9244	4053	17.151		8191	9820.7	8.7691		9243	19343	12.07		7628	6550.1	69.902
9261	4056.8	17.123		8206	9824.5	8.8409		9278	19354	12.354		7643	6549.8	70.515
9278	4060.8	17.037		8222	9828.7	8.7447		9295	19356	12.52		7658	6551.6	69.785
9295	4064.7	17.195		8238	9832.3	8.8049		9313	19363	12.312		7672	6552.7	69.949
9313	4068.6	17.128		8253	9836.7	8.7656		9330	19366	12.007		7687	6553.4	69.796
9330	4072.2	17.165		8269	9840.7	8.8139		9348	19371	12.256		7702	6554.8	69.953
9347	4076.2	17.169		8285	9845	8.7024		9401	19386	12.864		7717	6553.4	72.298
9364	4079.8	17.194		8301	9848.5	8.7588		9418	19390	12.762		7732	6555.4	73.725
9381	4083.7	17.12		8316	9853.1	8.7173		9436	19395	12.858		7747	6556.8	69.879
9399	4087.4	17.116		8332	9857.4	8.7459		9454	19400	12.369		7762	6557.1	70.236
9416	4091.3	17.225		8348	9861.1	8.7291		9472	19404	12.421		7777	6558.3	69.744
9433	4095.1	17.104		8364	9865	8.8091		9489	19408	12.312		7792	6558.9	69.82
9451	4098.9	17.125		8380	9869.1	8.8651		9507	19413	12.368		7807	6559.5	69.66
9468	4102.7	17.059		8396	9872.5	8.802		9525	19419	12.297		7822	6560.1	69.981
9485	4106.4	17.072		8412	9876.6	8.7458		9543	19424	12.481		7837	6561.3	69.825
9503	4110.1	17.019		8428	9880.1	8.8204		9561	19428	12.398		7852	6561.7	69.985
9520	4113.8	17.086		8444	9883.6	8.7698		9597	19435	12.6		7867	6562.7	70.117
9538	4117.4	17.016		8460	9887.2	8.7517		9615	19439	12.077		7882	6563.1	70.141
9555	4121.5	16.997		8476	9891	8.7533		9633	19443	12.816		7897	6564.3	69.897
9573	4125.5	17.108		8492	9895.4	8.7058		9651	19447	12.778		7913	6565.5	69.832
9590	4129.2	17.059		8508	9899.2	8.8739		9669	19452	12.424		7928	6566.4	69.59
9608	4133	17.069		8524	9902.9	8.8695		9687	19456	12.494		7943	6567.2	69.809
9626	4136.5	16.945		8540	9906.5	8.8569		9705	19462	12.489		7958	6568.7	69.819
9643	4140.2	16.919		8557	9910.8	8.8007		9723	19464	12.561		7974	6568.6	70.637
9661	4144	17.04		8573	9914.8	8.8532		9741	19468	12.362		7989	6571.2	70.613
9679	4147.9	17.02		8589	9918.6	8.721		9778	19479	12.512		8004	6571	69.382
9697	4151.6	17.036		8605	9922.1	8.8339		9796	19484	12.453		8020	6572.1	69.895
9714	4155.4	17.021		8622	9926.3	8.8427		9815	19488	12.465		8035	6572.1	70.943
9732	4159.1	17.057		8638	9930.1	8.7412		9833	19492	12.584		8051	6572.7	69.734
9750	4162.9	16.941		8654	9933.8	8.7882		9851	19496	12.14		8066	6574.5	70.31
9768	4166.4	16.9		8671	9937.7	8.9072		9888	19504	12.42		8082	6570.5	70.371
9786	4170.3	16.984		8687	9941.6	8.8851		9907	19509	12.615		8097	6575.6	70.145
9804	4173.9	16.994		8704	9945.3	8.8645		9925	19510	12.414		8113	6577.6	71.104
9822	4177.6	16.951		8720	9948.7	8.8342		9944	19517	12.715		8128	6578.4	69.998
9840	4181.3	16.932		8737	9953.3	8.7575		9962	19516	12.728		8144	6577.5	69.997
9858	4185	16.99		8753	9957.3	8.776		9981	19518	12.768		8159	6578.3	70.006
9876	4188.6	16.866		8770	9961.1	8.7683		10000	19524	12.588		8175	6578.8	69.942
9894	4192.3	16.943		8786	9964.6	8.8283		10018	19528	12.765		8191	6580.4	69.893
9912	4195.9	16.977		8803	9968.4	8.7036		10040	19532	12.39		8206	6581.2	69.697
9930	4199.8	16.917		8819	9972.2	8.7627		10060	19536	12.537		8222	6582.1	69.731
9948	4203.5	16.96		8836	9976.4	8.8072		10070	19539	12.728		8238	6582.6	69.692
9966	4207.3	16.795		8853	9979.6	8.9112		10110	19553	12.583		8254	6583.7	69.815
9985	4211	16.901		8870	9983.6	8.8034		10130	19557	11.995		8269	6584	69.927
10003	4214.7	16.878		8886	9987.6	8.7768		10150	19562	12.64		8285	6585.3	69.467
10021	4218.5	16.882		8903	9991.8	8.8546		10170	19566	12.153		8301	6586.4	69.762
10040	4222	16.926		8920	9995.5	8.736		10190	19571	12.973		8317	6587.2	69.593
10058	4225.8	16.885		8937	9999.3	8.8429		10210	19575	12.594		8333	6585.9	72.642
10076	4229.6	16.984		8954	10003	8.8627		10230	19579	12.592		8349	6587.5	69.547
10095	4233.3	16.858		8970	10007	8.8316		10240	19582	12.576		8365	6588.9	69.478
10113	4236.9	16.886		8987	10010	8.7551		10260	19588	12.613		8381	6589.7	69.454
10132	4240.6	16.79		9004	10014	8.8168		10280	19592	12.37		8397	6590.7	69.468
10150	4244.4	16.791		9021	10018	8.8949		10300	19596	12.507		8413	6591.6	69.246
10169	4247.7	16.823		9038	10022	8.8617		10340	19604	12.776		8429	6592	69.334
10187	4251.7	16.887		9055	10025	8.8365		10360	19607	12.266		8445	6595	69.649
10206	4255.4	16.815		9072	10029	8.8756		10400	19617	12.849		8461	6594.4	69.437
10225	4259	16.84		9089	10032	8.8651		10420	19622	12.521		8477	6594.6	69.631
10243	4262.8	16.789		9107	10035	8.7336		10440	19628	12.464		8493	6595.6	69.338
10265	4266.5	16.848		9124	10038	8.9043		10460	19631	12.805		8510	6596.5	69.565
10285	4270.1	16.767		9141	10042	8.7296		10480	19635	12.482		8526	6597.5	69.338
10295	4273.9	16.787		9158	10046	8.912		10500	19639	12.768		8542	6598.3	69.388
10315	4277.3	16.766		9175	10049	8.8207		10530	19645	12.538		8558	6599	69.418
10335	4281.3	16.861		9193	10053	8.8468		10570	19654	12.787		8575	6601.1	70.575
10355	4285	16.785		9210	10056	8.7398		10590	19656	13.077		8591	6600.2	69.673
10375	4288.6	16.927		9227	10060	8.8523		10610	19663	12.997		8607	6601	69.819
10395	4291.9	16.837		9245	10064	8.7909		10630	19667	12.959		8624	6600.6	69.772
10415	4295.8	16.722		9262	10067	9.1001		10650	19671	12.751		8640	6600.3	69.592
10435	4299.5	16.866		9279	10071	8.9305		10670	19675	13.189		8657	6601.1	69.336
10455	4302.9	16.771		9297	10075	8.962		10690	19679	12.757		8673	6602.1	69.168
10465	4306.4	16.746		9314	10078	8.8613		10710	19684	12.549		8690	6603.2	69.218
10485	4310.1	16.701		9332	10082	8.8554		10730	19688	12.508		8706	6603.9	69.354
10505	4314	16.754		9349	10085	8.9622		10750	19692	12.975		8723	6604.8	69.175
10525	4317.7	16.766		9367	10089	8.869		10770	19696	12.851		8739	6605.2	69.239
10545	4321.1	16.783		9384	10093	8.9527		10790	19700	13.026		8756	6604.3	69.988
10565	4324.6	16.722		9402	10096	8.7906		10810	19703	13.214		8772	6607.1	69.277
10585	4328.2	16.697		9420	10100	8.8789		10830	19708	12.84		8789	6607.4	69.19
10605	4331.8	16.685		9437	10103	8.8398		10850	19712	12.811		8806	6609.5	68.767
10625	4335.6	16.675		9455	10107	8.906		10870	19716	12.704		8823	6609.6	69.203
10645	4339.1	16.707		9473	10110	8.9938		10890	19721	12.675		8839	6610.3	69.061
10665	4342.9	16.763		9491	10114	8.8574		10910	19724	12.46		8856	6611.4	68.77
10685	4346.4	16.714		9508	10118	8.7738		10930	19727	12.983		8873	6612.4	69.29
10705	4349.7	16.712		9526	10121	8.8657		10950	19732	12.913		8890	6613	69.181
10725	4353.6	16.703		9544	10125	8.8723		10970	19735	12.908		8907	6614.6	69.842
10735	4357.1	16.649		9562	10128	8.8657		10990	19740	12.722		8923	6614.6	68.911
10755	4360.9	16.64		9580	10131	8.871		11010	19745	12.977		8940	6615.1	69.194
10775	4364.3	16.667		9598	10135	8.7517		11030	19747	12.953		8957	6616.1	69.059
10795	4367.7	16.547		9616	10139	8.8611		11050	19751	13.04		8974	6616.8	68.983
10815	4371.4	16.606		9634	10143	8.9423		11090	19758	13.037		8991	6616.9	70.036
10835	4375	16.58		9652	10146	8.8426		11120	19763	13.046		9008	6618.3	69.037
10855	4378.6	16.599		9670	10149	8.8848		11140	19768	12.993		9025	6618.5	70.348
10875	4382	16.746		9688	10153	8.9553		11160	19771	12.733		9042	6619.4	69.061
10895	4385.8	16.67		9706	10156	8.8294		11180	19773	13.148		9060	6622	69.518
10915	4389.5	16.519		9724	10160	8.8011		11200	19778	13.025		9077	6619.5	69.952
10935	4393.1	16.59		9742	10163	8.8594		11220	19781	12.849		9094	6619.1	69.229
10955	4396.5	16.619		9760	10166	8.8864		11240	19782	13.17		9111	6622.1	68.864
10975	4399.9	16.643		9779	10170	8.8878		11260	19788	13.088		9128	6622.3	68.674
10995	4403.4	16.652		9797	10173	8.8541		11280	19793	12.798		9146	6625.9	70.06
11015	4407.2	16.595		9815	10176	8.8996		11300	19799	12.624		9163	6620.8	68.655
11035	4410.7	16.585		9834	10180	9.0533		11320	19802	12.839		9180	6621.7	68.707
11055	4414.5	16.639		9852	10183	8.8554		11340	19806	12.789		9198	6621.1	68.759
11075	4418	16.623		9870	10187	8.8612		11360	19809	12.357		9215	6622.4	68.803
11095	4421.4	16.521		9889	10190	8.8081		11380	19812	12.833		9232	6622.2	69.081
11115	4424.8	16.629		9907	10193	8.8823		11410	19816	12.286		9250	6623.3	68.673
11135	4428.4	16.598		9926	10197	8.9849		11430	19821	12.813		9267	6623.5	68.629
11155	4432	16.58		9944	10200	8.9392		11450	19830	12.476		9285	6624	68.593
11175	4435.6	16.452		9963	10203	8.9731		11470	19828	12.829		9302	6624.3	68.685
11195	4439.1	16.58		9981	10207	8.8709		11490	19832	12.546		9320	6624.1	68.184
11215	4442.7	16.506		10000	10210	8.9283		11510	19837	12.47		9337	6624.7	68.426
11235	4446	16.545		10019	10213	8.857		11530	19840	12.498		9355	6625.8	68.637
11255	4449.8	16.567		10037	10216	8.9383		11550	19845	12.47		9373	6626.5	68.453
11275	4453.4	16.524		10059	10219	8.8856		11580	19845	12.078		9390	6626.7	68.315
11295	4456.8	16.605		10079	10223	8.9755		11600	19851	12.854		9408	6628	67.944
11315	4460.3	16.466		10089	10226	8.9649		11640	19859	13.092		9426	6627.8	68.412
11345	4463.7	16.554		10109	10229	8.9218		11660	19863	12.561		9444	6628.8	68.269
11365	4467.5	16.493		10129	10233	8.8885		11680	19868	12.757		9461	6629.2	68.119
11385	4470.9	16.523		10149	10235	8.9645		11700	19871	13.001		9479	6629.9	68.287
11405	4474	16.547		10169	10239	8.8516		11720	19876	13.754		9497	6631.4	68.288
11425	4477.7	16.502		10189	10242	8.8261		11750	19877	12.983		9515	6630.8	68.368
11445	4481.3	16.53		10209	10245	9.0271		11770	19881	13.061		9533	6631.7	68.308
11465	4484.8	16.508		10229	10249	8.8759		11790	19885	12.585		9551	6633.3	68.204
11485	4488.1	16.468		10249	10252	8.9102		11810	19888	12.853		9569	6633.5	68.265
11505	4491.8	16.485		10259	10255	8.8526		11830	19892	15.366		9587	6633.6	68.414
11525	4495	16.533		10279	10259	8.906		11850	19898	13.023		9605	6635	68.119
11545	4498.4	16.488		10299	10262	9.0224		11920	19913	13.229		9623	6635.9	68.345
11565	4502.1	16.417		10319	10265	8.9257		11940	19917	12.837		9641	6635.9	68.393
11585	4505.3	16.411		10339	10268	8.9216		11960	19920	12.982		9659	6636.5	68.584
11605	4508.9	16.533		10359	10271	8.9676		11990	19924	12.807		9677	6637.1	68.353
11635	4512.3	16.527		10379	10275	8.981		12010	19927	12.841		9695	6638.3	68.395
11655	4515.6	16.358		10399	10278	9.0244		12030	19930	13.205		9713	6638.8	68.319
11675	4519.1	16.505		10419	10282	9.0524		12050	19934	12.802		9732	6640.5	69.022
11695	4522.6	16.454		10439	10285	8.9259		12070	19936	13.06		9750	6641.7	68.557
11715	4525.8	16.469		10459	10288	8.9783		12100	19942	12.511		9768	6641.8	68.194
11735	4529.6	16.518		10479	10291	8.8404		12120	19947	12.84		9787	6642.6	68.173
11755	4533.1	16.428		10499	10294	8.9968		12140	19948	12.934		9805	6642.2	68.515
11775	4536.6	16.428		10519	10298	8.9272		12160	19952	12.916		9823	6643.7	68.247
11805	4540.2	16.424		10529	10301	8.863		12190	19955	12.86		9842	6644.7	68.206
11825	4543.9	16.347		10549	10304	8.8781		12230	19962	12.878		9860	6645.6	67.804
11845	4547	16.35		10569	10308	8.8776		12250	19963	12.736		9879	6645.5	68.275
11865	4550.5	16.462		10589	10311	8.8312		12270	19967	12.809		9897	6645.9	68.34
11885	4553.9	16.409		10609	10314	9.069		12300	19970	12.469		9916	6647.1	68.149
11905	4557.4	16.425		10629	10317	8.9666		12320	19973	12.633		9934	6647.8	67.787
11925	4560.7	16.36		10649	10320	9.0205		12340	19977	12.725		9953	6649.8	66.808
11945	4564.1	16.277		10669	10322	9.0683		12360	19980	12.519		9972	6648.7	67.872
11975	4567.7	16.376		10689	10325	8.9533		12390	19984	12.57		9990	6649.2	68.848
11995	4571	16.402		10709	10329	8.9508		12410	19987	12.778		10012	6649.8	68.171
12015	4574.5	16.306		10729	10331	8.9736		12430	19990	12.741		10032	6650.5	68.231
12035	4577.8	16.305		10749	10335	8.9879		12460	19994	12.795		10042	6651	67.945
12055	4581.3	16.4		10769	10338	8.9003		12480	19998	12.879		10062	6651.7	66.299
12075	4584.9	16.368		10789	10341	8.979		12520	20006	12.954		10082	6651.8	68.371
12105	4588.1	16.364		10809	10344	9.0436		12550	20010	12.782		10102	6652.1	68.137
12125	4591.5	16.449		10829	10347	9.0564		12570	20015	12.837		10122	6652.9	68.487
12145	4595.1	16.348		10849	10350	9.0016		12590	20017	12.766		10142	6652.5	68.199
12165	4598.3	16.37		10869	10353	8.847		12620	20020	14.567		10162	6652.5	68.148
12185	4601.7	16.38		10889	10357	8.9148		12640	20023	13.071		10182	6653.1	68.023
12215	4605	16.35		10909	10360	8.8887		12660	20028	12.836		10202	6653.8	67.857
12235	4608.4	16.248		10929	10363	8.9058		12690	20030	12.786		10212	6654.3	67.934
12255	4611.7	16.266		10949	10366	9.038		12710	20031	13.168		10232	6654.8	68.119
12275	4614.8	16.284		10969	10369	8.9996		12730	20037	13.707		10252	6654.9	67.912
12295	4618.3	16.257		10989	10372	8.8577		12750	20041	13.058		10272	6655	67.844
12325	4621.8	16.254		11009	10375	8.968		12780	20041	12.855		10292	6655.6	68.819
12345	4625.2	16.287		11029	10378	8.9726		12800	20045	12.612		10312	6656.2	67.959
12365	4628.5	16.272		11049	10381	9.0415		12820	20048	12.863		10332	6656.7	67.525
12385	4631.8	16.308		11069	10384	9.0494		12850	20053	13.044		10352	6657.5	68.804
12415	4635.3	16.3		11089	10387	9.0109		12870	20055	12.643		10372	6657.5	66.767
12435	4638.5	16.268		11109	10390	9.0255		12900	20059	12.862		10392	6661.6	70.043
12455	4641.9	16.224		11139	10393	8.998		12920	20061	12.818		10432	6656	67.695
12475	4645.2	16.207		11159	10396	9.0198		12940	20060	12.918		10452	6657.2	68.141
12495	4648.5	16.209		11179	10399	9.0866		12970	20059	12.942		10472	6655.8	68.139
12525	4651.8	16.29		11199	10402	9.0896		12990	20064	13.087		10482	6656.4	68.317
12545	4655.3	16.227		11219	10405	9.0843		13010	20067	13.013		10502	6658.6	67.942
12565	4658.6	16.188		11239	10408	8.9672		13060	20073	13.051		10522	6658.9	68.408
12585	4662.3	16.177		11259	10411	8.9925		13110	20080	13.184		10542	6660.2	67.875
12615	4665.3	16.197		11279	10414	9.1046		13130	20083	13.421		10562	6661	68.038
12635	4668.7	16.207		11299	10417	8.9848		13160	20089	13.112		10582	6662.1	67.876
12655	4672	16.168		11319	10420	9.0298		13180	20090	12.947		10602	6662.2	67.906
12685	4675.5	16.244		11339	10423	9.0021		13200	20093	13.214		10622	6663	67.775
12705	4678.9	16.226		11359	10426	8.9816		13230	20095	12.98		10642	6664.3	67.802
12725	4682.3	16.139		11379	10428	9.0567		13250	20100	13.122		10662	6665.2	68.059
12745	4685.6	16.228		11399	10431	8.9481		13280	20103	13.052		10682	6665.3	67.676
12775	4688.8	16.158		11429	10434	9.0083		13300	20107	12.842		10702	6665.9	67.668
12795	4691.9	16.112		11449	10438	9.0613		13320	20110	13.01		10722	6667	67.614
12815	4695.1	16.16		11469	10440	9.069		13350	20114	12.865		10742	6667.8	67.634
12845	4698.5	16.165		11489	10443	8.972		13370	20116	12.805		10762	6668.2	67.782
12865	4702.1	16.197		11509	10445	8.9977		13400	20119	12.993		10782	6668.4	67.57
12885	4705.6	16.2		11529	10449	8.9977		13420	20122	12.989		10802	6669.1	67.553
12915	4708.8	16.224		11549	10451	9.0868		13450	20128	12.999		10822	6669.5	67.544
12935	4712.4	16.123		11569	10453	9.1174		13470	20131	13.075		10842	6670.2	67.453
12955	4715.5	16.169		11599	10457	9.0713		13490	20136	12.957		10862	6670.9	67.53
12975	4718.8	16.079		11619	10459	9.0023		13520	20140	13.143		10882	6671	67.522
13005	4722.1	16.109		11639	10463	9.0146		13540	20142	13.059		10902	6671.5	67.319
13025	4725.2	16.169		11659	10465	9.0432		13570	20145	12.833		10922	6671.7	67.358
13045	4728.7	16.124		11679	10468	9.0771		13590	20148	13.186		10942	6672.5	67.753
13075	4731.9	16.187		11699	10470	8.9249		13620	20153	13.009		10962	6672.9	67.483
13095	4734.9	16.199		11719	10474	9.1038		13640	20156	13.249		10982	6673	67.289
13125	4738.4	16.16		11739	10477	9.0445		13670	20159	12.784		11002	6673.4	67.326
13145	4741.9	16.131		11769	10479	8.9927		13690	20162	12.851		11022	6673.1	67.222
13165	4744.8	16.162		11789	10482	9.0219		13720	20165	12.741		11042	6673.5	67.231
13195	4748.3	16.08		11809	10485	9.0395		13740	20169	12.712		11062	6674.4	67.244
13215	4751.4	16.072		11829	10488	9.0878		13770	20171	13.034		11092	6674.7	67.278
13235	4754.7	16.134		11849	10490	8.9167		13790	20173	13.239		11112	6675.6	67.274
13265	4757.9	16.089		11869	10493	9.083		13820	20177	13.186		11132	6676.2	67.121
13285	4761.3	16.078		11899	10497	9.0223		13840	20179	13.18		11152	6675.9	67.002
13305	4764.4	16.074		11919	10500	8.958		13870	20183	12.96		11172	6676.6	67.127
13335	4767.8	15.979		11939	10502	9.0951		13890	20184	12.8		11192	6677.6	67.05
13355	4771	16.125		11959	10505	9.0766		13920	20186	12.912		11212	6677.9	67.017
13385	4774.4	15.953		11979	10508	8.96		13940	20193	12.662		11232	6678.4	66.921
13405	4777.4	16.055		12009	10510	9.115		13970	20193	13.217		11252	6678.1	66.835
13425	4780.5	15.937		12029	10513	9.1261		13990	20195	13.281		11272	6679.4	66.805
13455	4783.9	16.023		12049	10516	9.0591		14020	20197	13.052		11292	6680.1	66.899
13475	4787.1	16.039		12069	10518	9.0559		14040	20199	12.874		11312	6680.9	67.592
13505	4790.4	15.931		12089	10522	9.21		14070	20199	15.702		11332	6680.6	66.8
13525	4793.4	15.999		12119	10524	8.9999		14090	20204	12.994		11352	6679.9	66.931
13545	4796.7	16.076		12139	10527	9.0453		14120	20210	13.345		11382	6680.7	66.675
13575	4799.8	16.058		12159	10530	8.907		14150	20214	13.401		11402	6681.2	67.025
13595	4802.9	16.021		12179	10532	8.9761		14170	20216	13.332		11422	6681.4	67.164
13625	4806.4	15.913		12209	10535	9.0001		14200	20218	12.045		11442	6681	66.86
13645	4809.7	16.084		12229	10537	9.0133		14220	20224	13.327		11462	6682.2	66.878
13675	4812.8	15.964		12249	10540	9.0632		14250	20228	12.688		11482	6682.2	66.794
13695	4816.1	15.979		12269	10542	9.0214		14270	20228	13.429		11502	6682.5	66.897
13715	4819.4	16.067		12289	10545	9.0714		14300	20233	13.418		11522	6682.8	66.636
13745	4822.7	16.062		12319	10548	9.1954		14330	20236	13.025		11552	6683.9	66.744
13765	4825.8	16.071		12339	10551	9.1344		14350	20236	14.239		11572	6684.5	66.848
13795	4829.4	16.014		12359	10553	9.1286		14380	20242	13.343		11592	6684.2	67.513
13815	4832.2	15.97		12379	10556	9.0017		14400	20245	13.381		11612	6683.8	67.199
13845	4835.6	15.986		12409	10558	9.0881		14430	20248	13.081		11632	6684.7	67.243
13865	4838.1	15.996		12429	10561	9.1366		14460	20252	14.139		11652	6684.8	67.314
13895	4842	15.983		12449	10564	9.0187		14480	20254	13.202		11672	6685.2	67.291
13915	4844.9	15.966		12479	10567	8.9894		14510	20259	13.348		11692	6685.7	67.042
13945	4848.2	15.844		12499	10569	9.1637		14530	20258	12.684		11722	6686.2	66.987
13965	4851.4	15.868		12519	10571	9.1588		14560	20263	13.311		11742	6686.6	66.871
13995	4854.8	15.96		12539	10574	9.1163		14590	20266	13.189		11762	6687.1	66.998
14015	4857.9	16.02		12569	10577	9.0381		14610	20269	13.301		11782	6687.6	66.794
14045	4861	15.897		12589	10579	9.1119		14640	20273	13.007		11802	6688.4	66.805
14065	4864.1	15.954		12609	10582	9.1197		14670	20274	12.955		11822	6689.4	67
14095	4867.4	15.965		12639	10584	9.1207		14690	20276	13.212		11852	6689.5	67.146
14115	4870.8	15.923		12659	10587	9.0726		14720	20278	13.292		11872	6689.5	67.069
14145	4873.8	15.957		12679	10590	9.0569		14750	20281	13.021		11892	6690.2	67.084
14165	4877.2	16.006		12709	10593	8.9713		14770	20283	12.369		11912	6690.3	66.836
14195	4880.4	15.848		12729	10595	9.0246		14800	20285	13.271		11932	6690.7	66.849
14215	4883.1	15.914		12749	10598	9.0723		14850	20289	13.361		11962	6691.3	66.846
14245	4886.2	15.792		12769	10601	9.0381		14880	20292	13.114		11982	6691.3	66.801
14265	4889.5	15.88		12799	10603	8.9732		14910	20295	13.112		12002	6692.1	66.858
14295	4892.7	15.878		12819	10606	9.1563		14930	20297	12.916		12022	6692.1	66.654
14315	4895.7	15.845		12839	10609	9.1102		14960	20300	12.978		12042	6692.4	66.631
14345	4898.8	15.911		12869	10611	9.1418		14990	20299	13.287		12072	6692	67.101
14375	4902.1	15.931		12889	10613	9.0816		15010	20305	13.149		12092	6692.9	66.666
14395	4905.2	15.863		12919	10616	9.0864		15040	20307	13.743		12112	6693.9	66.207
14425	4908.1	15.786		12939	10618	9.2223		15070	20309	13.592		12132	6694	66.635
14445	4911.1	15.883		12959	10621	9.1546		15090	20313	13.22		12162	6693.1	65.662
14475	4914.4	15.846		12989	10623	9.1496		15120	20313	13.435		12182	6695.1	66.527
14495	4917.4	15.899		13009	10626	8.962		15150	20318	13.216		12202	6695.5	66.325
14525	4920.3	15.81		13029	10628	9.0922		15180	20319	13.258		12222	6695.6	66.444
14555	4923.7	15.824		13059	10631	9.0842		15200	20322	13.255		12242	6695.9	66.35
14575	4926.9	15.811		13079	10633	9.0049		15230	20327	13.239		12272	6696.1	66.366
14605	4929.9	15.834		13099	10635	9.123		15260	20331	13.146		12292	6696.5	66.415
14625	4932.9	15.799		13129	10638	9.1375		15290	20335	12.459		12312	6697.1	66.386
14655	4936.3	15.825		13149	10641	9.0746		15310	20339	13.226		12332	6696.6	65.778
14685	4939.8	15.817		13179	10643	9.2737		15340	20340	13.297		12362	6698.3	66.369
14705	4942.5	15.854		13199	10646	9.1741		15370	20343	13.211		12382	6698.5	66.384
14735	4945.4	15.788		13219	10648	8.9909		15400	20343	13.34		12402	6698.6	66.28
14755	4948.6	15.79		13249	10650	9.1568		15420	20348	13.42		12432	6698	67.411
14785	4951.8	15.819		13269	10653	9.0985		15450	20351	13.265		12452	6699.5	66.3
14815	4955	15.804		13299	10656	9.1782		15480	20353	13.143		12472	6699.8	66.201
14835	4957.8	15.853		13319	10658	9.2365		15510	20355	12.501		12492	6701.2	66.263
14865	4961.3	15.697		13339	10660	9.1127		15540	20357	12.924		12522	6700.4	66.313
14895	4964.4	15.887		13369	10663	9.1587		15560	20359	12.874		12542	6701	66.35
14915	4967.5	15.754		13389	10665	9.2905		15620	20366	13.13		12562	6701.7	66.25
14945	4970.7	15.769		13419	10667	9.0503		15650	20362	13.175		12592	6702.2	66.022
14975	4973.8	15.724		13439	10670	9.117		15680	20368	13.95		12612	6702.7	66.275
14995	4976.8	15.766		13469	10672	9.0219		15700	20370	13.25		12632	6703.1	66.114
15025	4979.8	15.77		13489	10675	9.0519		15730	20372	12.876		12662	6704.2	66.047
15055	4982.8	15.729		13509	10678	9.1072		15760	20373	13.264		12682	6704.7	65.993
15075	4985.8	15.665		13539	10681	9.1368		15790	20376	13.309		12702	6704.3	65.987
15105	4989.1	15.659		13559	10682	9.1841		15820	20378	13.145		12722	6706.1	66.466
15135	4991.9	15.785		13589	10685	9.1378		15850	20382	13.44		12752	6706.4	66.147
15155	4995.1	15.715		13609	10688	9.1785		15870	20383	13.103		12772	6706.1	66.089
15185	4998.2	15.728		13639	10689	9.0949		15900	20386	13.062		12792	6707.4	65.989
15215	5001.3	15.749		13659	10692	9.1444		15930	20388	13.604		12822	6707.8	66.393
15235	5004.3	15.753		13689	10694	9.061		15960	20390	13.743		12842	6707.9	66.047
15265	5007.2	15.752		13709	10697	9.1701		15990	20393	13.289		12872	6707.7	67.707
15295	5010.1	15.709		13739	10699	9.1537		16020	20393	15.292		12892	6707	66.54
15315	5013	15.687		13759	10701	9.0592		16050	20398	13.165		12912	6707.1	66.052
15345	5016.2	15.678		13789	10704	9.1931		16070	20402	13.085		12942	6707.8	66.276
15375	5019.4	15.732		13809	10706	9.2073		16100	20402	12.953		12962	6707.2	66.193
15405	5022.2	15.798		13839	10708	9.0896		16130	20410	13.332		12982	6707.2	66.199
15425	5025.1	15.611		13859	10710	9.0594		16160	20409	13.244		13012	6707	66.04
15455	5028.2	15.63		13889	10713	9.181		16190	20413	13.402		13032	6707.4	66.199
15485	5031.3	15.734		13909	10715	9.1203		16250	20418	13.601		13052	6707.6	66.043
15515	5034.2	15.662		13939	10717	9.075		16280	20421	13.92		13082	6707.9	65.974
15535	5037	15.644		13959	10720	9.1182		16310	20425	13.271		13102	6709	66.028
15565	5040.2	15.648		13989	10722	9.1445		16340	20428	14.129		13132	6708.8	65.96
15595	5043.2	15.671		14009	10724	9.2064		16360	20431	13.532		13152	6710.5	68.46
15625	5046.3	15.655		14039	10726	9.1132		16390	20436	13.452		13172	6710	66.012
15645	5049.5	15.667		14059	10728	9.2071		16420	20438	13.609		13202	6710.7	65.99
15675	5052.3	15.721		14089	10731	9.1445		16450	20440	13.533		13222	6711.4	65.827
15705	5055.1	15.7		14109	10733	9.1093		16480	20444	13.336		13252	6711.8	65.853
15735	5058.4	15.607		14139	10735	9.1263		16510	20444	13.447		13272	6712.5	65.807
15765	5061.4	15.566		14169	10738	9.0806		16540	20446	13.522		13292	6713.4	65.567
15785	5064.2	15.634		14189	10740	9.2242		16570	20449	13.389		13322	6713.7	65.699
15815	5067.2	15.582		14219	10742	9.2285		16600	20455	13.796		13342	6713.8	65.541
15845	5070.2	15.628		14239	10745	9.1806		16630	20457	13.748		13372	6714	65.432
15875	5073.4	15.555		14269	10748	9.1574		16660	20459	13.404		13392	6714.4	65.706
15905	5076.4	15.594		14289	10750	9.0188		16690	20461	13.386		13422	6714.9	65.621
15925	5079.2	15.611		14319	10752	9.1478		16720	20463	13.354		13442	6715.9	65.437
15955	5082.4	15.588		14349	10754	9.244		16750	20466	13.535		13462	6716.1	65.737
15985	5085.3	15.636		14369	10757	9.1498		16780	20469	13.56		13492	6716.1	65.578
16015	5088.1	15.682		14399	10759	9.1806		16870	20482	13.688		13512	6716.9	65.846
16045	5091.2	15.592		14419	10761	9.0628		16900	20484	13.403		13542	6717.4	65.537
16075	5094.3	15.626		14449	10763	9.1486		16930	20481	13.556		13562	6718.7	65.69
16095	5097.3	15.623		14479	10766	9.2448		16960	20485	13.448		13592	6718.4	65.732
16125	5100.2	15.607		14499	10768	9.134		16990	20487	13.606		13612	6719.1	65.747
16155	5103.5	15.503		14529	10770	9.1946		17050	20495	13.924		13642	6719.4	65.663
16185	5106.3	15.57		14549	10773	9.167		17080	20497	13.683		13662	6719.7	65.805
16215	5109	15.592		14579	10775	9.1955		17110	20498	13.504		13692	6720.4	66.02
16245	5112.2	15.55		14609	10777	9.1771		17140	20498	14.31		13712	6720	66.005
16275	5114.8	15.584		14629	10780	9.2588		17170	20503	13.393		13742	6719.6	65.832
16295	5117.8	15.615		14659	10782	9.1815		17200	20505	13.315		13762	6719.8	65.644
16325	5120.8	15.54		14689	10784	9.2506		17230	20507	13.357		13792	6720.2	65.618
16355	5123.6	15.525		14709	10786	9.1781		17270	20512	14.215		13812	6720.3	65.619
16385	5126.6	15.663		14739	10788	9.1884		17330	20512	13.535		13842	6720.2	65.588
16415	5129.3	15.545		14769	10790	9.2338		17360	20514	13.403		13862	6720.7	65.585
16445	5132.3	15.554		14789	10793	9.1233		17390	20514	13.536		13892	6720.4	65.453
16475	5135.4	15.555		14819	10795	9.2999		17420	20517	13.367		13912	6720.1	65.357
16505	5138.2	15.54		14849	10796	9.1215		17450	20519	13.37		13942	6720.3	65.609
16535	5141.2	15.549		14869	10799	9.1969		17480	20518	13.501		13962	6720.9	65.509
16565	5144	15.608		14899	10801	9.2098		17510	20523	13.476		13992	6720.9	65.467
16585	5147.1	15.479		14929	10802	9.2933		17540	20526	13.459		14012	6721	65.659
16615	5150	15.481		14949	10804	9.2602		17580	20525	13.257		14042	6722.1	65.649
16645	5153	15.511		14979	10807	9.2149		17610	20528	13.601		14062	6721.9	65.592
16675	5155.9	15.505		15009	10809	9.1565		17640	20531	13.217		14092	6722.3	65.579
16705	5158.8	15.552		15029	10811	9.2463		17670	20534	13.305		14122	6723.2	65.671
16735	5161.6	15.494		15059	10813	9.1632		17700	20535	13.232		14142	6723.1	65.565
16765	5164.5	15.593		15089	10815	9.2537		17730	20538	13.383		14172	6725.4	64.606
16795	5167.9	15.501		15109	10817	9.1401		17770	20540	13.365		14192	6724.1	65.653
16825	5170.7	15.452		15139	10819	9.0993		17800	20542	13.383		14222	6724.9	65.778
16855	5173.3	15.469		15169	10822	9.188		17830	20544	13.367		14242	6725.7	65.982
16885	5176.4	15.428		15199	10824	9.2299		17860	20547	13.457		14272	6726.2	65.679
16915	5179.3	15.435		15219	10827	9.1892		17890	20548	13.119		14302	6728.5	66.654
16945	5182.1	15.51		15249	10828	9.2446		17920	20550	13.453		14322	6726.5	65.417
16975	5184.9	15.597		15279	10830	9.1835		17960	20553	13.434		14352	6726.9	65.715
17005	5188.1	15.403		15309	10833	9.2431		17990	20554	13.565		14372	6726.8	65.513
17035	5190.9	15.528		15329	10835	9.1855		18020	20555	13.283		14402	6727.2	65.286
17065	5194	15.523		15359	10836	9.3107		18050	20558	13.362		14432	6728	65.455
17095	5196.9	15.463		15389	10839	9.2965		18080	20563	13.264		14452	6727.9	65.185
17125	5199.6	15.448		15419	10842	9.2185		18120	20563	13.44		14482	6727.9	65.349
17155	5202.3	15.424		15439	10844	9.2241		18150	20564	13.511		14502	6728	65.277
17185	5205.3	15.424		15469	10846	9.1956		18180	20565	13.466		14532	6728.2	65.227
17215	5208	15.51		15499	10848	9.2965		18210	20569	13.047		14562	6728.6	65.096
17245	5211.1	15.442		15529	10850	9.323		18250	20569	13.44		14582	6728.5	65.319
17275	5213.9	15.435		15559	10851	9.2161		18280	20571	13.563		14612	6729	65.046
17305	5216.5	15.477		15579	10854	9.3267		18310	20572	13.79		14642	6729.1	65.08
17335	5219.5	15.512		15609	10856	9.1515		18340	20575	13.607		14662	6729.7	65.119
17365	5222	15.337		15639	10857	9.1801		18380	20577	13.549		14692	6723.7	64.53
17395	5225	15.358		15669	10859	9.232		18410	20580	13.726		14722	6729.2	65.206
17425	5227.7	15.334		15699	10861	9.21		18440	20582	13.714		14742	6729.7	65.202
17455	5230.5	15.414		15719	10863	9.3714		18470	20585	13.443		14772	6730.1	65.18
17495	5233.8	15.447		15749	10865	9.3347		18510	20586	13.682		14802	6730.2	65.313
17525	5236.5	15.355		15779	10867	9.2854		18540	20588	13.472		14822	6730.9	65.08
17555	5239.5	15.358		15809	10870	9.1859		18570	20589	13.523		14852	6731.8	65.085
17585	5241.9	15.407		15839	10871	9.269		18640	20597	13.643		14882	6732.6	64.995
17615	5245.1	15.265		15869	10874	9.2029		18670	20599	13.329		14902	6732.8	65.087
17645	5247.9	15.355		15889	10875	9.3087		18700	20600	13.404		14932	6733.2	65.004
17675	5250.5	15.402		15919	10877	9.2016		18740	20603	14.485		14962	6733.3	65.075
17705	5253.2	15.345		15949	10879	9.3001		18770	20605	13.648		14982	6733.4	64.954
17735	5256.2	15.339		15979	10881	9.2068		18800	20607	13.446		15012	6734.1	65.043
17765	5258.9	15.409		16009	10883	9.3108		18840	20609	13.617		15042	6734.3	64.803
17805	5261.9	15.359		16039	10885	9.1967		18870	20610	13.58		15062	6734.4	64.944
17835	5264.8	15.451		16069	10886	9.2452		18910	20611	13.532		15092	6735.3	64.844
17865	5267.4	15.309		16089	10889	9.3042		18940	20612	14.9		15122	6735.4	64.587
17895	5270.3	15.315		16119	10891	9.2275		18970	20614	13.669		15152	6736.3	64.82
17925	5273.2	15.321		16149	10892	9.2646		19010	20616	13.732		15172	6735.5	64.709
17955	5276	15.29		16179	10894	9.008		19040	20618	13.655		15202	6735.6	64.716
17995	5278.9	15.399		16209	10896	9.1607		19070	20624	13.622		15232	6736.9	64.827
18025	5281.9	15.275		16239	10899	9.0735		19110	20628	13.759		15262	6736.5	64.645
18055	5284.6	15.252		16269	10901	9.288		19140	20631	13.855		15282	6736.9	64.708
18085	5287.4	15.317		16299	10902	9.362		19180	20634	13.691		15312	6736.8	64.733
18115	5290.4	15.296		16329	10904	9.2041		19210	20638	13.803		15342	6736.4	64.831
18145	5292.9	15.32		16359	10906	9.2009		19240	20638	13.5		15372	6736.6	64.651
18185	5295.7	15.363		16379	10908	9.2184		19280	20641	13.358		15392	6736.6	64.857
18215	5298.2	15.284		16409	10911	9.2227		19310	20641	13.642		15422	6735.8	65.021
18245	5301	15.236		16439	10912	9.3861		19350	20643	13.728		15452	6737.1	64.681
18275	5303.8	15.31		16469	10914	9.2474		19380	20648	13.577		15482	6737.1	64.675
18305	5306.5	15.331		16499	10916	9.2513		19410	20647	13.81		15512	6737.6	64.694
18345	5309	15.38		16529	10919	9.2759		19450	20649	13.751		15532	6737.7	64.616
18375	5311.9	15.255		16559	10920	9.3142		19480	20652	13.653		15562	6738.1	64.552
18405	5314.7	15.209		16589	10923	9.2122		19520	20655	13.789		15592	6738.3	64.392
18435	5317.5	15.294		16619	10924	9.22		19550	20657	14.023		15622	6738.5	64.621
18475	5320.3	15.31		16649	10926	9.2464		19590	20660	14.311		15652	6738.8	64.45
18505	5323.1	15.283		16679	10928	9.2741		19620	20668	13.591		15672	6738.7	64.286
18535	5325.6	15.257		16709	10930	9.3281		19660	20665	13.365		15702	6739.1	64.41
18565	5328.1	15.297		16739	10932	9.2498		19690	20667	13.683		15732	6739.2	64.541
18605	5331.3	15.297		16769	10933	9.1787		19730	20667	13.924		15762	6740.4	69.649
18635	5333.9	15.287		16799	10935	9.2898		19760	20668	13.947		15792	6739.7	64.48
18665	5337.2	15.344		16829	10937	9.3426		19800	20671	13.641		15822	6740.2	64.566
18695	5339.6	15.266		16859	10939	9.1326		19830	20674	13.892		15842	6740.1	64.738
18735	5342.4	15.289		16889	10940	9.3052		19870	20676	13.528		15872	6740.3	63.739
18765	5345.3	15.316		16919	10943	9.3614		19900	20677	13.668		15902	6740.2	64.584
18795	5347.8	15.09		16949	10944	9.214		19940	20680	13.937		15932	6740.9	64.472
18835	5351	15.212		16979	10946	9.1914		19970	20682	13.783		15962	6740.5	64.601
18865	5353.2	15.232		17009	10949	9.2659		20010	20684	13.947		15992	6739.5	65.094
18895	5356.1	15.255		17039	10950	9.2439		20040	20690	14.655		16022	6740.5	64.575
18925	5358.7	15.287		17069	10952	9.2969		20080	20690	14.025		16042	6740.3	64.411
18965	5361.7	15.252		17099	10954	9.2975		20110	20692	13.77		16072	6740.7	64.576
18995	5364.3	15.223		17129	10956	9.2653		20150	20694	13.229		16102	6741.6	64.437
19025	5367.1	15.325		17159	10958	9.1623		20190	20695	13.652		16132	6741.3	64.278
19065	5369.9	15.278		17189	10960	9.2415		20220	20698	13.955		16162	6740.9	64.508
19095	5372.6	15.179		17219	10962	9.22		20260	20703	13.52		16192	6741.8	64.524
19135	5375.4	15.375		17249	10964	9.2766		20290	20703	13.774		16222	6742	64.27
19165	5378.1	15.277		17289	10966	9.3935		20330	20707	13.783		16252	6742.1	64.478
19195	5380.8	15.253		17319	10968	9.2291		20360	20709	13.441		16282	6742.4	64.167
19235	5383.3	15.213		17349	10970	9.3003		20400	20712	13.496		16312	6742.8	64.265
19265	5386.1	15.218		17379	10971	9.187		20440	20715	13.641		16332	6743.2	64.176
19295	5388.8	15.18		17409	10972	9.3117		20470	20717	13.557		16362	6742.8	64.227
19335	5391.3	15.17		17439	10974	9.2668		20510	20719	13.435		16392	6743	64.209
19365	5394.2	15.164		17469	10976	9.2721		20540	20721	13.689		16422	6743.4	64.277
19405	5397.1	15.183		17499	10976	9.2314		20580	20721	13.487		16452	6743.3	64.272
19435	5399.2	15.237		17529	10978	9.1464		20620	20724	13.928		16482	6743.3	64.231
19465	5402.3	15.221		17559	10980	9.3171		20650	20725	13.514		16512	6743.7	64.231
19505	5404.8	15.122		17599	10982	9.2955		20690	20728	13.38		16542	6744	66.465
19535	5407.7	15.081		17629	10984	9.2556		20730	20730	13.457		16572	6744.7	64.245
19575	5410.2	15.117		17659	10986	9.231		20760	20731	13.582		16602	6744.2	64.247
19605	5412.6	15.173		17689	10988	9.3627		20800	20732	14.112		16632	6744.8	64.16
19635	5415.6	15.206		17719	10990	9.2724		20840	20732	13.614		16662	6745.5	64.056
19675	5418.3	15.11		17749	10991	9.1248		20870	20734	13.464		16692	6746.1	64.217
19705	5421	15.146		17789	10993	9.2292		20910	20735	13.686		16722	6746.2	63.97
19745	5423.7	15.155		17819	10995	9.2685		20950	20738	14.018		16752	6746.8	64.327
19775	5426.4	15.145		17849	10997	9.2653		20980	20739	13.699		16782	6747.1	64.157
19815	5429.3	15.162		17879	10999	9.2854		21060	20743	13.617		16812	6747.5	64.245
19845	5432	15.208		17909	11001	9.2582		21100	20745	12.398		16842	6748.7	64.304
19885	5434.9	15.125		17939	11002	9.3841		21130	20748	13.595		16872	6747.9	64.256
19915	5437.5	15.187		17979	11004	9.2333		21170	20750	13.192		16902	6747.9	63.913
19955	5439.9	15.113		18009	11007	9.2696		21210	20752	13.326		16932	6749	64.291
19985	5442.7	15.037		18039	11008	9.3836		21250	20755	13.728		16962	6748.4	64.071
20025	5445.4	15.186		18069	11011	9.3178		21280	20751	14.007		16992	6748.9	64.178
20055	5447.8	15.175		18099	11013	9.4249		21320	20755	14.075		17022	6749.2	64.175
20095	5450.7	15.049		18139	11014	9.3485		21360	20760	13.866		17052	6750.7	64.898
20125	5453.1	15.103		18169	11016	9.3081		21400	20760	14.159		17082	6747.9	64.112
20165	5455.7	15.002		18199	11018	9.273		21430	20761	13.772		17112	6747.5	64.031
20195	5458.5	15.045		18229	11019	9.1711		21470	20766	13.975		17142	6747.7	64.065
20235	5461	15.157		18269	11021	9.3708		21510	20766	13.774		17172	6747.9	64.055
20265	5463.9	15.112		18299	11022	9.4227		21550	20766	13.72		17202	6747.9	64.17
20305	5466.4	15.164		18329	11024	9.2106		21580	20768	14.918		17242	6748.2	63.926
20335	5469	15.062		18359	11025	9.2436		21620	20766	14.021		17272	6748.5	63.838
20375	5471.6	15.055		18399	11027	9.3443		21660	20769	13.668		17302	6748.6	64.019
20415	5474.1	14.983		18429	11029	9.3565		21700	20771	13.7		17332	6748.6	63.825
20445	5476.7	15.12		18459	11031	9.3316		21740	20772	13.491		17362	6748.8	63.82
20485	5479.3	15.026		18489	11033	9.2619		21780	20777	14.268		17392	6749.6	63.774
20515	5482	15.109		18529	11034	9.2757		21810	20778	13.805		17422	6749	63.712
20555	5484.6	15.101		18559	11036	9.3441		21850	20783	14.07		17452	6749.8	63.702
20585	5487.3	15.013		18589	11037	9.3222		21890	20780	14.269		17482	6750.2	63.825
20625	5489.7	15.047		18629	11040	9.2818		21930	20785	13.74		17512	6751.7	63.47
20665	5492.4	15.097		18659	11041	9.3387		21970	20788	13.953		17552	6751.3	63.747
20695	5494.9	15.097		18689	11042	9.3578		22010	20790	13.841		17582	6750.7	63.724
20735	5497.5	15.129		18719	11044	9.3499		22050	20792	13.804		17612	6752	63.74
20765	5499.8	15.088		18759	11046	9.3014		22080	20792	13.659		17642	6752.1	63.143
20805	5502.4	15.059		18789	11047	9.3123		22120	20793	13.737		17672	6752.8	63.763
20845	5505	15.096		18819	11049	9.427		22160	20794	13.908		17702	6752.8	64.072
20875	5507.4	14.999		18859	11051	9.276		22200	20801	13.616		17742	6753.4	63.802
20915	5510	15.043		18889	11053	9.3536		22240	20800	13.98		17772	6753	63.644
20955	5512.4	15.052		18929	11054	9.3556		22280	20800	13.784		17802	6753.2	63.621
20985	5515.3	14.972		18959	11056	9.3023		22360	20803	13.821		17832	6753.6	63.58
21025	5517.9	15.168		18989	11057	9.2824		22400	20804	13.676		17862	6753.7	63.823
21065	5520.6	15.017		19029	11059	9.3667		22440	20805	13.776		17892	6754	63.533
21095	5523.1	15.029		19059	11061	9.3024		22480	20807	13.56		17932	6754.6	63.536
21135	5525.5	14.976		19089	11062	9.3488		22520	20807	13.693		17962	6753.8	63.762
21175	5528.3	14.938		19129	11064	9.3386		22550	20810	14.142		17992	6752.6	63.368
21205	5530.4	15.02		19159	11065	9.3888		22590	20812	13.909		18022	6752.4	63.552
21245	5533.5	15.037		19199	11067	9.4066		22630	20813	16.024		18052	6752.9	63.283
21285	5536	14.996		19229	11069	9.3883		22670	20814	13.743		18092	6752.4	63.967
21325	5538.7	14.953		19259	11071	9.3872		22710	20819	14.079		18122	6753.1	63.354
21355	5541.2	14.971		19299	11072	9.3776		22750	20821	13.853		18152	6753.2	63.265
21395	5543.8	14.982		19329	11073	9.3317		22790	20822	13.76		18182	6753.7	63.474
21435	5546	14.977		19369	11076	9.3396		22830	20821	13.712		18222	6753.8	63.463
21475	5548.6	14.946		19399	11077	9.2906		22870	20823	13.996		18252	6753.7	63.367
21505	5551.2	14.92		19429	11079	9.389		22910	20824	13.692		18282	6754	63.33
21545	5553.7	15.068		19469	11080	9.2188		22950	20833	13.925		18312	6754.5	63.353
21585	5556.5	14.95		19499	11081	9.3532		22990	20836	13.964		18352	6754.2	63.428
21625	5558.9	14.935		19539	11083	9.3734		23040	20836	13.876		18382	6754.4	63.365
21655	5561.3	14.958		19569	11085	9.329		23080	20839	13.913		18412	6754.9	63.243
21695	5564	15.057		19609	11086	9.3597		23120	20839	14.08		18442	6755	63.118
21735	5566.9	14.991		19639	11088	9.2901		23160	20841	13.956		18482	6754.7	63.181
21775	5569.3	14.971		19679	11090	9.2925		23200	20842	14.256		18512	6754.3	63.19
21805	5572.2	14.932		19709	11091	9.3505		23240	20846	14.054		18542	6755.3	62.935
21845	5574.6	15.061		19749	11093	9.2306		23280	20846	13.901		18582	6755.3	63.249
21885	5576.7	14.983		19779	11094	9.3938		23320	20849	14.257		18612	6754.6	63.051
21925	5579.4	14.972		19819	11096	9.3702		23360	20850	14.177		18642	6754.9	62.791
21965	5581.7	14.943		19849	11097	9.3127		23400	20854	13.927		18672	6755.2	62.848
22005	5584.6	14.92		19889	11099	9.3774		23440	20856	13.897		18712	6755.4	62.862
22035	5587.3	14.881		19919	11100	9.2025		23480	20857	13.571		18742	6756.1	62.878
22075	5589.1	14.996		19959	11102	9.4588		23530	20859	13.887		18772	6756.2	63.283
22115	5591.9	14.841		19989	11103	9.3391		23570	20859	13.678		18812	6755.9	62.946
22155	5594.2	14.848		20029	11105	9.359		23610	20865	15.369		18842	6756.6	62.897
22195	5597	14.926		20059	11106	9.3305		23650	20863	13.39		18882	6756.8	62.825
22235	5599.7	14.948		20099	11108	9.2923		23690	20864	13.621		18912	6756.9	62.977
22275	5602	14.873		20129	11109	9.3069		23730	20866	14.608		18942	6756.8	62.752
22305	5605	14.891		20169	11111	9.4304		23770	20872	14		18982	6757.2	63.117
22345	5607.3	14.96		20209	11113	9.3054		23820	20872	13.921		19012	6757.8	62.827
22385	5609.7	14.933		20239	11114	9.3312		23860	20873	13.885		19042	6757.7	62.785
22425	5611.9	14.926		20279	11116	9.3511		23900	20874	13.732		19082	6757	64.249
22465	5614.6	14.939		20309	11117	9.2827		23940	20875	13.289		19112	6758.6	63.01
22505	5617.1	14.914		20349	11118	9.4		23980	20876	13.577		19152	6758.9	62.91
22545	5619.6	15		20379	11120	9.282		24030	20875	14.005		19182	6759.2	63.131
22585	5621.8	14.893		20419	11121	9.3061		24070	20877	13.899		19212	6759.5	63.085
22625	5624.3	14.884		20459	11123	9.4088		24110	20879	13.796		19252	6760.2	62.988
22665	5626.7	14.938		20489	11125	9.3691		24150	20880	13.959		19282	6759.9	62.755
22705	5629.4	14.842		20529	11127	9.4538		24190	20880	13.738		19322	6760.4	62.891
22745	5631.5	14.858		20559	11128	9.3471		24240	20885	14.289		19352	6760.9	62.608
22775	5634.3	14.819		20599	11129	9.3294		24280	20885	14.051		19382	6761.4	62.772
22815	5636.7	14.834		20639	11131	9.38		24320	20886	14.197		19422	6761.9	62.746
22855	5639.1	14.822		20669	11132	9.4438		24360	20888	13.937		19452	6762.1	62.716
22895	5641.5	14.946		20709	11133	9.4483		24410	20887	13.993		19492	6761.9	62.699
22935	5644.1	14.8		20749	11136	9.4853		24450	20889	13.67		19522	6762.1	62.964
22975	5646.6	14.975		20779	11137	9.4103		24490	20891	13.786		19562	6762.2	62.66
23015	5649.1	14.839		20819	11139	9.4519		24540	20890	14.161		19592	6761.6	62.823
23055	5651.6	14.827		20859	11141	9.2593		24580	20892	13.97		19632	6762.2	62.894
23095	5654.2	14.874		20889	11143	9.3979		24620	20893	13.838		19662	6763	62.871
23135	5656.7	14.89		20929	11144	9.3433		24660	20894	13.992		19702	6762.5	62.657
23175	5659.5	14.817		20969	11145	9.407		24710	20895	14.004		19732	6762.5	62.841
23215	5661.5	14.981		20999	11147	9.2787		24750	20898	14.194		19772	6762.1	62.678
23265	5664	14.798		21039	11148	9.2799		24790	20902	13.799		19802	6762	62.758
23305	5666.6	14.927		21079	11150	9.4165		24880	20905	14.441		19842	6761.8	62.698
23345	5668.7	14.882		21119	11151	9.4163		24930	20909	14.072		19872	6762.2	62.798
23385	5671.5	14.786		21149	11152	9.3089		24970	20909	14.103		19912	6762.6	61.735
23425	5674.1	14.929		21189	11154	9.2957		25010	20913	14.175		19942	6761.8	62.777
23465	5676.6	14.865		21229	11155	9.3453		25060	20915	14.168		19982	6762.1	63.238
23505	5678.8	14.9		21269	11157	9.3496		25100	20917	13.957		20012	6762.5	60.862
23545	5681	14.772		21299	11158	9.3186		25140	20917	13.971		20052	6762.4	62.682
23585	5683.8	14.791		21339	11160	9.3207		25190	20918	14.354		20082	6762.8	62.544
23625	5685.9	14.761		21379	11161	9.3817		25230	20920	14.078		20122	6762.5	62.557
23665	5688.3	14.804		21419	11163	9.2969		25280	20926	14.198		20162	6763.7	62.648
23705	5690.6	14.884		21449	11164	9.33		25320	20928	14.071		20192	6764.1	62.799
23755	5693	14.789		21489	11166	9.368		25360	20930	14.213		20232	6764.2	62.49
23795	5695.3	14.892		21529	11167	9.4024		25410	20930	13.856		20262	6763.9	62.475
23835	5698.1	14.829		21569	11169	9.3193		25450	20930	13.804		20302	6763.7	62.661
23875	5700.3	14.707		21599	11170	9.4153		25500	20933	13.965		20332	6764.9	62.416
23915	5702.5	14.814		21639	11172	9.4067		25590	20935	14.078		20372	6764.9	62.416
23955	5705.1	14.717		21679	11173	9.4613		25630	20938	13.882		20412	6764.3	62.406
23995	5707.5	14.836		21719	11175	9.4236		25680	20938	13.871		20442	6765.3	62.563
24045	5709.9	14.839		21759	11176	9.4035		25720	20940	13.866		20482	6766	62.425
24085	5712.8	14.793		21799	11178	9.3957		25770	20942	13.935		20512	6766.3	62.218
24125	5715.2	14.778		21829	11179	9.3991		25810	20944	13.913		20552	6766.9	62.471
24165	5717.5	14.776		21869	11180	9.3676		25860	20945	13.669		20592	6767.8	63.154
24205	5719.8	14.789		21909	11182	9.5044		25900	20950	14.131		20622	6767.7	62.873
24255	5721.9	14.697		21949	11184	9.3665		25950	20952	13.787		20662	6768	62.478
24295	5724.1	14.759		21989	11184	9.4457		25990	20952	13.885		20702	6768.1	62.38
24335	5726.5	14.81		22029	11185	9.2481		26040	20960	14.476		20732	6767.8	62.335
24375	5728.9	14.731		22069	11186	9.2979		26080	20963	14.038		20772	6767.1	62.489
24415	5731.2	14.768		22099	11189	9.4579		26130	20964	13.93		20812	6766.8	62.632
24465	5733.9	14.752		22139	11190	9.522		26170	20965	14.083		20842	6766.5	62.324
24505	5736.1	14.81		22179	11192	9.4489		26220	20968	14.18		20882	6766.7	62.453
24545	5738.6	14.809		22219	11193	9.4335		26270	20969	14.285		20922	6767.2	62.715
24585	5740.7	14.815		22259	11194	9.4906		26310	20972	14.101		20952	6766	62.455
24635	5743.1	14.764		22299	11196	9.4739		26360	20973	14.146		20992	6766.6	62.359
24675	5745.5	14.708		22339	11197	9.3767		26400	20973	14.049		21032	6766.8	62.531
24715	5747.7	14.807		22379	11198	9.4752		26450	20976	14.003		21072	6767.1	62.234
24765	5749.9	14.765		22419	11200	9.4571		26500	20977	14.051		21102	6767	62.209
24805	5752.6	14.756		22459	11200	9.3714		26540	20980	13.939		21142	6767.2	62.174
24845	5754.8	14.716		22499	11202	9.4636		26590	20980	13.837		21182	6767.4	62.171
24885	5757.3	14.755		22539	11204	9.3842		26640	20982	13.737		21222	6767.7	62.265
24935	5759.4	14.722		22569	11205	9.4252		26680	20982	14.292		21252	6767.7	62.08
24975	5762	14.728		22609	11207	9.567		26730	20982	13.939		21292	6768.4	62.047
25015	5764.3	14.707		22649	11208	9.3894		26780	20984	13.983		21332	6768.5	62.188
25065	5766.3	14.758		22689	11209	9.2919		26820	20984	14.014		21372	6769	62.106
25105	5768.7	14.752		22729	11211	9.5023		26870	20987	14.173		21402	6769.1	62.027
25155	5771.2	14.765		22769	11212	9.4652		26920	20988	14.167		21442	6769.5	61.948
25195	5773.6	14.732		22809	11213	9.404		26960	20990	13.896		21482	6769.4	62.142
25235	5775.9	14.656		22849	11215	9.4776		27010	20990	13.977		21522	6770.3	62.168
25285	5777.9	14.643		22889	11216	9.3037		27060	20987	14.257		21552	6770	62.171
25325	5779.9	14.669		22929	11217	9.4293		27100	20990	14.137		21592	6770.3	62.012
25365	5782.2	14.725		22969	11218	9.4472		27150	20992	14.365		21632	6770.9	62.017
25415	5784.8	14.73		23009	11220	9.3835		27200	20994	14.175		21672	6771.1	61.889
25455	5787.2	14.755		23059	11222	9.4765		27250	20994	13.978		21712	6771	61.909
25505	5789.4	14.775		23099	11223	9.5302		27290	20993	13.963		21752	6770.8	61.85
25545	5791.8	14.659		23139	11224	9.3915		27390	21006	14.444		21782	6771	61.854
25585	5794.1	14.7		23179	11225	9.4663		27440	21008	14.399		21822	6770.3	61.729
25635	5796.2	14.68		23219	11226	9.374		27480	21011	14.303		21862	6770.9	61.682
25675	5799	14.699		23259	11227	9.414		27530	21011	14.127		21902	6771.3	61.712
25725	5801.3	14.676		23299	11228	9.4357		27580	21013	14.027		21942	6773.7	63.657
25765	5803.5	14.764		23339	11230	9.3565		27630	21014	14.148		21982	6772.7	61.965
25815	5805.6	14.714		23379	11231	9.4924		27680	21015	14.049		22022	6772.2	61.883
25855	5807.8	14.786		23419	11233	9.5465		27720	21017	14.08		22052	6772.2	61.665
25905	5810.5	14.738		23459	11233	9.4916		27820	21022	13.812		22092	6772.4	61.81
25945	5812.9	14.702		23499	11235	9.4728		27870	21023	14.098		22132	6773.1	61.816
25995	5815	14.642		23549	11236	9.3509		27920	21024	14.116		22172	6773.5	61.722
26035	5817.2	14.685		23589	11237	9.4669		27970	21025	13.977		22212	6774.1	61.775
26085	5819.4	14.635		23629	11239	9.4895		28020	21027	13.76		22252	6774.7	61.596
26125	5821.8	14.702		23669	11239	9.5218		28060	21026	13.869		22292	6774.6	61.769
26175	5824	14.682		23709	11247	9.2945		28110	21027	14.015		22332	6775.3	61.811
26215	5826.3	14.758		23749	11246	9.2754		28210	21029	14.13		22372	6775.6	61.819
26265	5828.5	14.654		23789	11247	9.4257		28260	21031	14.452		22412	6775.7	61.921
26305	5831	14.694		23839	11249	9.3274		28310	21031	13.935		22452	6775.5	61.833
26355	5833.1	14.718		23879	11250	9.4189		28360	21032	14.147		22492	6776.5	61.874
26395	5835.3	14.596		23919	11252	9.4297		28410	21036	14.157		22522	6776.6	61.673
26445	5837.5	14.644		23959	11253	9.5348		28510	21032	13.996		22562	6773.3	60.61
26495	5840.1	14.717		23999	11254	9.5786		28560	21032	14.047		22602	6775.1	59.741
26535	5842.1	14.64		24049	11256	9.49		28610	21032	14.065		22642	6775	61.69
26585	5844.5	14.638		24089	11257	9.4289		28660	21033	13.794		22682	6774.4	61.746
26625	5847.1	14.699		24129	11259	9.7172		28710	21041	14.089		22722	6775	61.783
26675	5849.3	14.625		24169	11260	9.4754		28760	21045	14.081		22762	6775.5	61.598
26725	5851.5	14.565		24209	11261	9.5449		28810	21045	14.146		22802	6775.9	61.684
26765	5854	14.722		24259	11262	9.4467		28860	21046	14.25		22842	6775.4	61.65
26815	5855.9	14.648		24299	11264	9.3537		28910	21046	14.098		22882	6775.6	61.586
26865	5858.3	14.741		24339	11265	9.5365		28960	21047	14.042		22922	6776	61.655
26905	5860.8	14.579		24379	11266	9.6294		29010	21052	14.172		22962	6776.2	61.593
26955	5863	14.52		24429	11268	9.5234		29060	21052	14.313		23012	6776.5	61.646
27005	5864.8	14.558		24469	11269	9.4536		29110	21056	14.319		23052	6776.9	61.471
27045	5867.4	14.634		24509	11271	9.4348		29160	21054	14.135		23092	6777.3	61.542
27095	5869.6	14.619		24559	11272	9.426		29210	21055	14.119		23132	6777.6	61.318
27145	5871.8	14.593		24599	11274	9.4113		29260	21057	14.235		23172	6778.2	61.463
27185	5874.1	14.647		24639	11274	9.4348		29310	21058	14.182		23212	6779.1	61.38
27235	5876.4	14.71		24679	11275	9.484		29360	21059	14.247		23252	6777.8	61.927
27285	5878.4	14.717		24729	11277	9.5667		29410	21060	14.749		23292	6777.7	61.991
27325	5880.9	14.646		24769	11278	9.3409		29460	21067	13.538		23332	6778.8	61.605
27375	5882.7	14.624		24809	11280	9.4961		29520	21065	13.974		23372	6778.7	61.409
27425	5885.1	14.565		24859	11280	9.387		29570	21068	14.194		23412	6779.1	61.631
27475	5887.1	14.698		24899	11282	9.3913		29620	21069	14.059		23452	6779	61.575
27515	5889.4	14.68		24949	11283	9.2685		29670	21067	13.962		23502	6779.2	61.522
27565	5891.8	14.548		24989	11284	9.6182		29720	21069	14.087		23542	6779.6	61.718
27615	5893.7	14.518		25029	11286	9.5512		29770	21068	13.934		23582	6779.8	61.48
27665	5895.9	14.572		25079	11287	9.4299		29820	21069	14.305		23622	6779.4	61.499
27705	5898.3	14.67		25119	11288	9.4556		29880	21069	14.059		23662	6780.2	61.475
27755	5900.8	14.538		25159	11289	9.5257		29930	21069	13.945		23702	6780.7	61.548
27805	5902.6	14.585		25209	11291	9.5588		29980	21070	14.108		23742	6780.8	61.534
27855	5904.8	14.527		25249	11292	9.4973		30030	21070	14.09		23792	6781.4	61.466
27905	5906.9	14.606		25299	11293	9.4829		30080	21070	13.971		23832	6780.8	61.181
27945	5909.2	14.574		25339	11294	9.4973		30140	21079	14.21		23872	6781.5	61.282
27995	5911.2	14.583		25379	11296	9.5762		30190	21079	14.109		23912	6781.4	61.393
28045	5913.2	14.558		25429	11297	9.3782		30240	21080	14.14		23952	6782.4	61.295
28095	5915.4	14.526		25469	11298	9.3331		30290	21080	14.147		24002	6783	61.359
28145	5918.1	14.604		25519	11300	9.5409		30350	21080	14.201		24042	6782.8	61.493
28195	5920.2	14.502		25559	11301	9.3284		30400	21080	14.13		24082	6782.8	61.481
28245	5922.3	14.562		25609	11303	9.5616		30450	21081	14.18		24122	6782.7	61.685
28285	5924.4	14.457		25649	11304	9.5093		30510	21087	14.196		24162	6783.7	61.326
28335	5927.2	14.538		25699	11305	9.521		30560	21086	13.858		24212	6783.8	61.185
28385	5929.3	14.577		25739	11306	9.4877		30610	21087	14.373		24252	6784.1	61.457
28435	5931.3	14.577		25789	11308	9.562		30660	21094	14.488		24292	6783.8	61.563
28485	5933.4	14.753		25829	11308	9.4755		30720	21095	14.187		24332	6783.6	61.291
28535	5935.9	14.576		25879	11310	9.3721		30770	21092	14.519		24382	6783.3	61.173
28585	5938.2	14.562		25919	11311	9.3962		30820	21094	14.176		24422	6782.4	61.26
28635	5940.2	14.448		25969	11313	9.5194		30880	21095	14.264		24462	6781.9	61.115
28685	5942.3	14.57		26009	11314	9.4969		30930	21096	14.191		24512	6781.8	61.185
28735	5944.8	14.609		26059	11315	9.4523		30980	21096	14.346		24552	6781.1	61.101
28785	5947	14.492		26099	11316	9.6005		31040	21099	14.204		24592	6780.8	61.063
28835	5949	14.571		26149	11317	9.5914		31090	21099	13.998		24632	6781.3	61.15
28885	5950.9	14.479		26189	11318	9.6104		31150	21098	13.95		24682	6781.9	61.019
28935	5953	14.59		26239	11320	9.5323		31200	21104	14.426		24722	6781.9	60.961
28985	5955.4	14.518		26289	11322	9.521		31250	21105	14.013		24762	6782.7	61.235
29035	5957.6	14.556		26329	11323	9.5637		31310	21109	14.093		24812	6782.5	60.995
29085	5959.9	14.436		26379	11324	9.4826		31360	21107	14.229		24852	6782.4	60.982
29135	5962	14.566		26419	11325	9.3897		31420	21109	14.187		24902	6782.7	61.066
29185	5963.7	14.47		26469	11327	9.5085		31470	21110	14.013		24942	6782.7	60.943
29235	5965.9	14.483		26519	11328	9.6442		31530	21110	13.833		24982	6783.2	60.947
29285	5967.8	14.407		26559	11329	9.5487		31580	21106	15.582		25032	6783.2	60.926
29335	5970.4	14.528		26609	11330	9.4524		31640	21107	13.852		25072	6783.3	61.057
29385	5972.8	14.614		26659	11331	9.561		31690	21110	13.996		25112	6783.6	61.139
29435	5974.6	14.513		26699	11332	9.4897		31750	21109	13.959		25162	6784.6	61.024
29485	5976.4	14.458		26749	11334	9.5172		31800	21108	14.05		25202	6785.1	61.158
29535	5978.7	14.589		26799	11335	9.5436		31860	21114	14.178		25252	6785	60.952
29585	5980.6	14.487		26839	11336	9.4695		31910	21110	14.032		25292	6785.3	60.734
29635	5982.4	14.439		26889	11337	9.3893		31970	21127	14.092		25332	6785.1	60.774
29685	5984.9	14.475		26939	11338	9.5343		32020	21129	13.991		25382	6785.4	60.778
29745	5986.8	14.571		26979	11339	9.6086		32080	21133	13.956		25422	6785.6	60.736
29795	5989.1	14.561		27029	11341	9.6372		32130	21133	14.046		25472	6784.9	60.74
29845	5991.1	14.474		27079	11342	9.5461		32190	21137	13.484		25512	6785.3	60.735
29895	5993.4	14.488		27119	11343	9.576		32240	21139	14.081		25562	6785.3	60.659
29945	5995.2	14.502		27169	11344	9.4907		32300	21139	14.146		25602	6785.6	60.741
29995	5997.7	14.5		27219	11345	9.5884		32360	21139	14.182		25652	6785.5	60.603
30045	6000	14.588		27269	11347	9.586		32410	21143	14.399		25692	6785.8	60.729
30105	6002	14.479		27309	11348	9.5848		32470	21143	14.21		25742	6786.6	60.548
30155	6004	14.53		27359	11350	9.5529		32520	21143	14.149		25782	6786.6	60.538
30205	6005.9	14.5		27409	11351	9.5275		32640	21147	14.127		25832	6786.8	60.522
30255	6007.8	14.507		27459	11351	9.4902		32690	21146	14.051		25872	6787.4	60.583
30305	6010.3	14.449		27499	11353	9.5631		32750	21149	13.99		25922	6787.4	60.529
30365	6012.2	14.399		27549	11355	9.4474		32810	21150	14.119		25962	6788.1	60.41
30415	6014.5	14.501		27599	11356	9.5988		32860	21150	14.029		26012	6788.3	60.524
30465	6016.3	14.416		27649	11357	9.6526		32920	21151	14.239		26052	6788.5	60.385
30515	6018.2	14.512		27699	11359	9.6563		32980	21157	13.994		26102	6789.6	60.386
30575	6020.4	14.481		27739	11360	9.5121		33040	21158	13.795		26142	6789.9	60.364
30625	6022.7	14.517		27789	11360	9.5858		33090	21159	14.04		26192	6790.5	60.381
30675	6024.9	14.382		27839	11362	9.4761		33150	21158	14.013		26242	6790.6	60.34
30735	6026.6	14.511		27889	11363	9.5161		33210	21161	14.038		26282	6791.2	60.415
30785	6028.6	14.548		27939	11363	9.519		33260	21161	14.152		26332	6791.2	60.374
30835	6030.6	14.492		27989	11365	9.4362		33320	21162	13.953		26372	6791	60.443
30885	6032.8	14.511		28039	11366	9.7218		33380	21161	14.034		26422	6791.4	60.413
30945	6034.9	14.434		28079	11367	9.4856		33440	21161	14.015		26472	6791.5	60.585
30995	6037.1	14.432		28129	11368	9.5788		33500	21162	14.017		26512	6791	60.573
31045	6039.4	14.511		28179	11370	9.5275		33550	21161	13.877		26562	6791	60.385
31105	6041.4	14.429		28229	11371	9.5874		33610	21159	14.144		26612	6791.5	60.352
31155	6043.8	14.478		28279	11372	9.6169		33670	21160	14.285		26652	6791.5	60.607
31205	6045.5	14.484		28329	11373	9.5421		33730	21160	13.897		26702	6791.2	60.387
31265	6047.6	14.534		28379	11374	9.4786		33790	21160	14.114		26752	6791.7	60.417
31315	6049.3	14.493		28429	11376	9.4952		33840	21162	14.039		26792	6792.1	60.387
31375	6051.5	14.515		28479	11377	9.6044		33900	21162	14.026		26842	6792.5	60.072
31425	6053.4	14.372		28529	11379	9.6215		33960	21164	14.34		26892	6792.8	60.165
31475	6055.1	14.483		28579	11380	9.5253		34020	21165	14.192		26932	6794	61.792
31535	6057.3	14.468		28629	11381	9.5073		34080	21166	14.22		26982	6793.4	60.176
31585	6059.3	14.48		28679	11382	9.4747		34140	21166	14.399		27032	6792.9	60.52
31645	6061.2	14.494		28729	11383	9.6072		34200	21167	14.191		27072	6793.5	60.196
31695	6063.6	14.528		28779	11384	9.5232		34260	21167	14.416		27122	6793.6	60.151
31755	6065.5	14.378		28829	11385	9.5615		34320	21167	14.289		27172	6793.8	60.204
31805	6067.5	14.388		28879	11386	9.4371		34370	21169	14.331		27222	6794.3	60.316
31865	6069.2	14.366		28929	11388	9.5472		34430	21171	14.539		27262	6794.2	60.13
31915	6071.2	14.423		28979	11389	9.6521		34490	21171	14.349		27312	6794	60.224
31975	6073.1	14.34		29029	11390	9.5113		34550	21172	14.213		27362	6793.9	60.147
32025	6075.3	14.455		29079	11391	9.5252		34610	21173	14.462		27412	6794.6	60.228
32085	6077.5	14.473		29129	11392	9.5651		34670	21172	14.216		27452	6794.3	60.179
32135	6079.3	14.488		29179	11394	9.4534		34730	21179	14.24		27502	6795	59.803
32195	6081.3	14.499		29229	11395	9.5985		34790	21181	14.226		27552	6794.7	60.129
32245	6083.5	14.505		29279	11396	9.5532		34850	21180	14.222		27602	6794.4	59.985
32305	6085.3	14.545		29329	11397	9.5313		34910	21189	14.147		27652	6795.2	59.855
32355	6087.2	14.444		29379	11398	9.5671		34970	21189	14.166		27692	6795.6	60.028
32415	6089.5	14.43		29429	11399	9.6028		35030	21188	14.061		27742	6796.2	60.255
32465	6091.9	14.463		29479	11400	9.6263		35090	21190	14.039		27792	6796	60.012
32525	6093.8	14.437		29539	11401	9.5699		35160	21190	14.078		27842	6796.7	60.054
32585	6095.9	14.354		29589	11402	9.7106		35220	21190	14.023		27892	6797.2	60.05
32635	6098	14.404		29639	11404	9.5844		35280	21192	14.062		27942	6798	60.096
32695	6099.7	14.546		29689	11405	9.6012		35340	21191	14.29		27992	6798.6	60.121
32745	6101.7	14.365		29739	11406	9.591		35400	21193	14.041		28032	6798.4	60.023
32805	6103.4	14.328		29789	11407	9.6342		35460	21194	13.965		28082	6799	59.937
32865	6105.5	14.402		29839	11408	9.575		35520	21194	14.071		28132	6799.4	60.05
32915	6107.3	14.343		29899	11409	9.4971		35580	21195	14.097		28182	6799.2	59.987
32975	6109	14.38		29949	11411	9.5785		35640	21193	14.248		28232	6799.9	59.966
33035	6111.1	14.456		29999	11411	9.521		35710	21203	14.359		28282	6800.1	60.194
33085	6113.2	14.349		30049	11412	9.5835		35770	21204	14.203		28332	6800	59.896
33145	6115.2	14.436		30099	11414	9.6027		35830	21206	14.242		28382	6800	60.024
33205	6117.2	14.399		30159	11415	9.5949		35890	21205	14.303		28432	6799.3	60.032
33265	6119.7	14.433		30209	11416	9.6286		36010	21204	14.476		28482	6799	59.904
33315	6121.6	14.377		30259	11417	9.5298		36080	21202	14.443		28532	6799.6	60.002
33375	6123.9	14.392		30309	11418	9.7075		36140	21202	14.452		28582	6799.8	60.086
33435	6125.4	14.519		30369	11420	9.7023		36200	21204	14.352		28632	6800.5	60.185
33485	6126.9	14.371		30419	11420	9.541		36260	21205	14.36		28682	6800.4	59.707
33545	6128.9	14.35		30469	11422	9.5967		36330	21206	14.346		28732	6799.9	60.204
33605	6130.5	14.399		30529	11422	9.5506		36390	21209	14.428		28782	6800.6	59.822
33665	6132.4	14.354		30579	11425	9.4925		36520	21210	14.489		28832	6799.6	59.931
33725	6133.9	14.335		30629	11426	9.6882		36580	21210	14.578		28882	6799.9	59.928
33775	6136.1	14.408		30679	11426	9.5907		36640	21222	14.41		28932	6799.1	59.907
33835	6137.9	14.348		30739	11428	9.5397		36700	21222	13.791		28982	6796.1	60.111
33895	6140.1	14.381		30789	11428	9.6289		36770	21223	14.385		29032	6796.7	59.883
33955	6142.1	14.346		30839	11430	9.681		36830	21221	14.425		29082	6796.5	59.816
34015	6144.2	14.353		30899	11430	9.635		36890	21222	14.318		29132	6796.8	59.786
34065	6146.3	14.28		30949	11432	9.6726		36960	21223	14.458		29182	6795.7	59.824
34125	6148.4	14.363		30999	11433	9.6297		37020	21223	14.044		29232	6795.7	59.716
34185	6150.1	14.417		31059	11434	9.4732		37090	21225	14.158		29282	6795.5	59.72
34245	6151.8	14.271		31109	11435	9.5375		37150	21225	14.338		29332	6795.4	59.683
34305	6153.8	14.333		31169	11436	9.5437		37210	21226	14.254		29382	6795.6	59.735
34365	6155.7	14.374		31219	11437	9.6239		37280	21223	14.124		29432	6795.5	59.484
34425	6157.1	14.436		31269	11438	9.4995		37340	21228	14.171		29492	6796	59.57
34485	6159.2	14.505		31329	11440	9.6022		37410	21233	14.415		29542	6795.8	59.654
34545	6161.1	14.382		31379	11440	9.6264		37470	21230	14.49		29592	6796.7	59.654
34595	6163.2	14.353		31439	11441	9.5123		37540	21235	14.564		29642	6797	59.651
34655	6165.4	14.373		31489	11442	9.7366		37600	21240	14.512		29692	6796.9	59.686
34715	6167.2	14.347		31549	11444	9.629		37670	21245	14.297		29742	6797.3	59.523
34775	6169.3	14.385		31599	11444	9.7494		37730	21243	14.424		29792	6797.1	59.654
34835	6171.7	14.423		31659	11446	9.5914		37800	21245	14.349		29852	6797.6	59.478
34895	6173.5	14.399		31709	11447	9.7359		37860	21247	14.567		29902	6797.9	59.526
34955	6175.5	14.407		31769	11448	9.6159		37930	21246	14.668		29952	6798.2	59.504
35015	6177.3	14.337		31819	11449	9.6781		37990	21252	14.741		30002	6798.4	59.505
35075	6179	14.362		31879	11451	9.5433		38060	21242	14.484		30052	6798.6	59.586
35135	6180.9	14.298		31929	11451	9.5156		38120	21240	14.425		30112	6799.4	59.335
35195	6182.4	14.295		31989	11453	9.5066		38190	21248	14.511		30162	6798.7	59.431
35255	6184.2	14.375		32039	11454	9.5623		38250	21248	14.365		30212	6799.2	59.604
35315	6185.8	14.354		32099	11454	9.68		38320	21255	14.318		30262	6798.1	59.666
35385	6187.8	14.316		32149	11456	9.6262		38390	21254	14.448		30322	6799	59.464
35445	6189.4	14.335		32209	11457	9.6549		38450	21254	14.604		30372	6798.5	59.481
35505	6191.3	14.27		32259	11458	9.677		38520	21253	14.529		30422	6798.5	59.439
35565	6193.6	14.318		32319	11458	9.6392		38580	21256	14.257		30482	6798.5	59.37
35625	6195.5	14.32		32379	11460	9.6626		38650	21255	14.295		30532	6801.3	61.442
35685	6197.4	14.329		32429	11460	9.755		38720	21255	14.123		30582	6798.4	59.543
35745	6199.1	14.456		32489	11462	9.5685		38780	21252	14.246		30632	6797.8	59.729
35805	6201.1	14.37		32539	11463	9.6092		38850	21249	14.507		30692	6798.9	59.381
35865	6203.2	14.344		32599	11464	9.6268		38920	21248	14.715		30742	6799.2	59.36
35935	6204.9	14.391		32659	11465	9.7016		38990	21258	14.482		30792	6798.9	59.5
35995	6206.9	14.272		32709	11466	9.551		39050	21270	15.205		30852	6798.9	59.456
36055	6208.4	14.249		32769	11466	9.6701		39120	21271	14.56		30902	6799.2	59.295
36115	6210.3	14.244		32829	11468	9.4717		39190	21271	14.501		30952	6799.9	59.287
36175	6212	14.347		32879	11469	9.5353		39250	21273	14.379		31012	6800.2	59.207
36235	6214	14.293		32939	11470	9.6248		39320	21272	14.449		31062	6800.1	59.228
36305	6215.5	14.275		32999	11471	9.4939		39390	21277	14.447		31122	6800.5	59.214
36365	6217.3	14.21		33059	11472	9.5138		39460	21276	14.352		31172	6801.2	59.109
36425	6219.1	14.343		33109	11472	9.5932		39530	21276	14.58		31222	6801.5	59.231
36485	6221.2	14.357		33169	11474	9.6472		39590	21277	14.497		31282	6801.6	59.373
36555	6222.9	14.266		33229	11475	9.6053		39660	21279	14.438		31332	6800.1	59.452
36615	6224.6	14.357		33279	11476	9.5819		39730	21277	14.3		31392	6799.8	59.384
36675	6226.9	14.322		33339	11477	9.5509		39800	21286	14.354		31442	6800.8	59.897
36745	6228.9	14.319		33399	11478	9.598		39870	21286	14.303		31502	6801.5	59.373
36805	6231.1	14.301		33459	11479	9.6705		39940	21281	14.553		31552	6801.8	59.165
36865	6232.5	14.385		33519	11480	9.7085		40000	21285	14.803		31612	6801.8	59.275
36925	6234.5	14.325		33569	11481	9.6607		40070	21286	14.506		31662	6802	59.247
36995	6236.1	14.279		33629	11482	9.609		40140	21286	14.315		31722	6802.9	59.223
37055	6237.7	14.294		33689	11484	9.6045		40210	21285	14.446		31772	6802.6	59.068
37115	6239.7	14.325		33749	11484	9.7477		40280	21284	14.123		31832	6801.8	59.092
37185	6241.5	14.256		33809	11485	9.5714		40350	21283	14.467		31882	6801.2	59.177
37245	6243.6	14.266		33859	11485	9.7458		40420	21290	14.51		31942	6801.9	59.053
37315	6245.4	14.287		33919	11486	9.7424		40490	21291	14.177		31992	6802.1	58.914
37375	6247.2	14.3		33979	11489	9.5345		40630	21300	14.444		32052	6802.4	58.893
37435	6249.4	14.23		34039	11489	9.6179		40700	21299	14.375		32102	6801.5	58.972
37505	6251.2	14.271		34099	11490	9.791		40770	21302	14.684		32162	6802	58.891
37565	6252.9	14.286		34159	11491	9.6664		40840	21305	14.661		32212	6802.1	59.003
37635	6254.9	14.246		34219	11492	9.6849		40910	21305	14.521		32272	6801.6	58.98
37695	6256.6	14.316		34279	11492	9.6819		40980	21308	14.586		32332	6801.8	58.77
37765	6258.4	14.331		34339	11493	9.5892		41050	21309	14.332		32382	6801.9	58.805
37825	6259.8	14.291		34389	11495	9.7245		41120	21309	14.246		32442	6803	58.937
37895	6261.7	14.225		34449	11495	9.7392		41190	21310	14.532		32492	6805.5	59.583
37955	6263.6	14.287		34509	11497	9.6471		41260	21304	14.352		32552	6804.1	58.962
38025	6265.3	14.263		34569	11498	9.8051		41330	21318	14.348		32612	6804.8	58.87
38085	6267.4	14.126		34629	11499	9.7313		41400	21317	14.279		32662	6804.7	58.944
38155	6269.5	14.309		34689	11500	9.7959		41470	21317	14.202		32722	6805.5	58.925
[truncated: 161 more rows]

## Sheet:  Fig. 2e; Fig. 2b-c,right
0.0125				0.025				0.05				0.1				0.15
time (s)	G' (Pa)	G'' (Pa)		time (s)	G' (Pa)	G'' (Pa)		time (s)	G' (Pa)	G'' (Pa)		time (s)	G' (Pa)	G'' (Pa)		time (s)	G' (Pa)	G'' (Pa)			conc (w/v%)	Eq. G (Pa)	tg (s)	G' at tg (pa)
22	0.40427	1.1896		32	0.36618	0.32337		22	0.50199	0.78302		32	4.4894	8.9001		12	4.547	16.781			1.25	385.68	1352	0.44045
24.004	0.0084108	0.50903		34.004	0.5864	2.932e-05		24.004	0.61061	0.36404		34.004	5.5995	9.224		14.004	5.3082	18.364			2.5	1522.2	449.6	0.68958
26.011	0.028331	1.4165e-06		36.011	0.16394	0.027631		26.011	0.61925	0.43593		36.011	6.644	9.7432		16.011	6.3547	19.84			5	4838.4	115.55	1.6887
28.021	5.042e-06	0.10084		38.021	0.19222	9.611e-06		28.021	0.47832	0.36508		38.021	8.1384	10.551		18.021	7.5062	21.137			10	21336	42.05	12.108
30.03	0.17819	8.9096e-06		40.03	0.216	1.08e-05		30.03	0.59309	0.34971		40.03	9.973	11.299		20.03	8.9872	22.66			15	22030	40.35	43.393
32.05	0.12862	0.024335		42.05	0.26496	1.3248e-05		32.05	0.52774	0.31634		42.05	12.108	12.104		22.05	10.711	24.199
34.07	0.1986	9.9298e-06		44.07	9.9313e-06	0.19863		34.07	0.57631	0.30007		44.07	14.644	13.029		24.07	12.756	25.991
36.09	8.1082e-06	0.16216		46.09	7.1873e-06	0.14375		36.09	0.52601	0.39616		46.09	17.525	13.84		26.09	15.075	27.863
38.12	7.5781e-06	0.15156		48.12	0.38085	1.9042e-05		38.12	0.50528	0.37895		48.12	20.949	14.558		28.12	17.934	29.822
40.15	0.11151	5.5756e-06		50.15	7.4207e-06	0.14841		40.15	0.56028	0.33691		50.15	24.439	15.12		30.15	20.9	31.899
42.19	0.12064	6.0321e-06		52.19	6.6878e-06	0.13376		42.19	0.46865	0.42359		52.19	28.763	15.901		32.19	24.524	34.075
44.22	0.25064	1.2532e-05		54.22	0.15833	0.016829		44.22	0.50458	0.30558		54.22	33.203	16.494		34.22	28.484	36.235
46.26	1.0542e-05	0.21083		56.26	0.12336	0.1102		46.26	0.52862	0.40095		56.26	38.361	17.094		36.26	32.884	38.486
48.31	0.14186	7.093e-06		58.31	0.13181	0.081146		48.31	0.47291	0.26851		58.31	43.92	17.746		38.31	37.878	40.878
50.35	0.2747	1.3735e-05		60.35	0.20489	1.0245e-05		50.35	0.45579	0.30971		60.35	49.974	18.088		40.35	43.393	43.186
52.41	1.4307e-05	0.28614		62.41	2.2492e-06	0.044984		52.41	0.64436	0.23075		62.41	56.163	18.462		42.41	49.643	45.549
54.46	0.20622	1.0311e-05		64.46	0.01346	0.18133		54.46	0.77264	0.1839		64.46	63.313	18.661		44.46	56.233	47.852
56.52	0.25467	1.2733e-05		66.52	5.2401e-06	0.1048		56.52	0.64188	0.1418		66.52	70.95	19.039		46.52	63.696	50.228
58.58	0.29668	1.4834e-05		68.58	0.053524	2.6762e-06		58.58	0.83292	0.28511		68.58	78.822	19.078		48.58	71.408	52.444
60.64	0.34323	1.7162e-05		70.64	0.068428	0.22066		60.64	0.75476	0.37357		70.64	87.092	19.198		50.64	79.821	54.718
62.71	0.44657	2.2328e-05		72.71	0.093424	0.10421		62.71	0.73501	0.3898		72.71	96.129	19.445		52.71	88.891	56.958
64.78	0.44511	2.2255e-05		74.78	0.010208	0.18452		64.78	0.83602	0.52029		74.78	105.14	19.409		54.78	98.778	59.343
66.86	0.25538	0.10566		76.86	2.6057e-06	0.052113		66.86	0.82874	0.72612		76.86	114.88	19.461		56.86	109.24	61.434
68.94	0.24414	0.017257		78.94	2.141e-06	0.042819		68.94	0.78655	0.51981		78.94	125.02	19.42		58.94	120.45	63.736
71.02	0.12099	0.08156		81.02	1.4624e-05	0.29247		71.02	0.62887	0.64881		81.02	135.8	19.547		61.02	132.4	65.901
73.1	0.10725	5.3624e-06		83.1	1.3642e-05	0.27283		73.1	0.54707	0.62523		83.1	146.84	19.54		63.1	144.94	67.702
75.19	0.15812	7.9061e-06		85.19	0.21203	1.0602e-05		75.19	0.5535	0.61156		85.19	157.95	19.352		65.19	158.04	69.588
77.28	0.24394	1.2197e-05		87.28	0.26985	0.0014502		77.28	0.59309	0.65898		87.28	169.73	19.591		67.28	171.87	71.513
79.38	1.4955e-05	0.29911		89.38	0.16049	0.075042		79.38	0.69512	0.6608		89.38	181.97	19.58		69.38	186.48	73.404
81.48	0.26944	1.3472e-05		91.48	0.032698	0.14586		81.48	0.84694	0.58431		91.48	194.77	19.506		71.48	201.8	75.182
83.58	0.38015	1.9007e-05		93.58	0.057663	0.018132		83.58	0.9406	0.68127		93.58	207.98	19.288		73.58	217.91	76.608
85.69	0.49562	0.0074165		95.69	0.017556	8.7782e-07		85.69	0.96491	0.73823		95.69	221.17	19.053		75.69	234.26	78.092
87.8	0.45291	0.0081324		97.8	6.4422e-06	0.12884		87.8	0.97848	0.84575		97.8	234.7	18.881		77.8	251.43	79.608
89.91	0.18023	0.019675		99.91	1.2104e-05	0.24208		89.91	0.97615	1.0137		99.91	248.63	18.884		79.91	269.49	81.125
92.03	0.18508	0.088022		102.03	0.28382	1.4191e-05		92.03	0.89049	1.0653		102.03	262.8	18.644		82.03	288.32	82.478
94.15	3.8506e-06	0.077013		104.15	0.21107	1.0553e-05		94.15	0.76731	0.96139		104.15	277.18	18.472		84.15	307.54	83.55
96.27	6.5217e-06	0.13043		106.27	0.26437	1.3219e-05		96.27	0.96125	1.0804		106.27	292.07	18.572		86.27	327.24	84.592
98.4	0.25917	1.2958e-05		108.4	0.15263	7.6313e-06		98.4	1.1106	0.84967		108.4	307.39	18.738		88.4	347.85	85.696
100.53	0.30069	1.5034e-05		110.53	5.4424e-06	0.10885		100.53	1.1186	0.84802		110.53	323.18	18.382		90.53	368.94	86.591
102.67	0.37279	1.8639e-05		112.67	0.10982	0.096119		102.67	1.347	1.0951		112.67	338.97	18.008		92.67	390.75	87.498
104.8	0.41006	2.0503e-05		114.8	0.0011475	0.2872		104.8	1.3317	1.3132		114.8	354.7	17.802		94.8	412.79	88.478
106.95	0.24388	0.13918		116.95	1.1878e-05	0.23757		106.95	1.3468	1.4475		116.95	371.02	17.641		96.95	435.7	89.498
109.09	0.14987	0.053383		119.09	0.32843	1.6421e-05		109.09	1.3285	1.3774		119.09	387.59	17.407		99.09	459.4	90.101
111.24	0.11792	0.058054		121.24	0.3617	1.8085e-05		111.24	1.3721	1.2859		121.24	404.25	17.332		101.24	483.27	90.49
113.39	1.3342e-05	0.26684		123.39	0.11847	5.9237e-06		113.39	1.5292	1.3526		123.39	421.27	17.475		103.39	507.71	91.289
115.55	0.32743	1.6371e-05		125.55	0.080165	0.05144		115.55	1.6887	1.3813		125.55	438.84	17.333		105.55	532.95	91.714
117.71	0.37947	1.8973e-05		127.71	3.4764e-06	0.069528		117.71	2.0643	1.5451		127.71	456.36	16.878		107.71	558.32	92.082
119.87	0.27817	0.11902		129.87	0.091184	0.21019		119.87	1.8555	1.545		129.87	474.02	16.588		109.87	584.22	92.821
122	0.23533	0.13609		132	9.945e-06	0.1989		122	1.9586	1.7866		132	491.9	16.429		112	611.18	93.265
124.2	0.03064	0.14813		134.2	0.27795	1.3898e-05		124.2	1.8599	1.6653		134.2	509.73	16.296		114.2	638.12	93.26
126.4	1.2484e-05	0.24969		136.4	0.21595	0.025794		126.4	2.1367	1.5482		136.4	528.1	16.421		116.4	665.48	93.585
128.6	0.25648	1.2824e-05		138.6	0.044906	0.041389		128.6	2.3534	1.6465		138.6	547.01	16.269		118.6	693.56	93.761
130.7	0.3835	0.013295		140.7	0.1083	0.18304		130.7	2.6059	1.9263		140.7	565.59	15.733		120.7	721.63	93.89
132.9	0.36042	0.038038		142.9	1.3148e-05	0.26296		132.9	2.6835	2.1716		142.9	584.36	15.606		122.9	750.61	94.443
135.1	4.4939e-06	0.089878		145.1	0.23166	1.1583e-05		135.1	2.6656	2.1124		145.1	603.33	15.452		125.1	780.18	94.297
137.3	1.5958e-05	0.31915		147.3	0.22341	1.117e-05		137.3	2.8234	2.0047		147.3	622.27	15.463		127.3	809.5	94.21
139.5	1.7685e-05	0.35369		149.5	6e-06	0.12		139.5	3.0795	1.9758		149.5	642.13	15.653		129.5	839.63	94.281
141.7	0.40172	0.027785		151.7	0.10523	5.2613e-06		141.7	3.394	2.2448		151.7	661.79	15.013		131.7	869.76	94.13
143.9	0.33785	0.20015		153.9	1.3029e-05	0.26059		143.9	3.624	2.4253		153.9	681.23	14.83		133.9	900.52	94.695
146.1	0.15038	0.099991		156.1	0.24113	1.2057e-05		146.1	3.7019	2.445		156.1	700.91	14.647		136.1	931.98	94.289
148.3	0.24583	1.2292e-05		158.3	6.9302e-06	0.1386		148.3	3.9239	2.3989		158.3	720.76	14.857		138.3	963.15	94.064
150.5	0.38752	1.9376e-05		160.5	0.1401	0.11856		150.5	4.2666	2.3739		160.5	741.25	14.877		140.5	995.1	94.132
152.8	0.3576	1.788e-05		162.8	0.092602	0.046934		152.8	4.4801	2.605		162.8	761.69	14.243		142.8	1027.1	93.935
155	0.21328	0.11549		165	2.2274e-05	0.44549		155	4.6126	2.8158		165	781.73	13.995		145	1059.6	93.984
157.2	0.027666	1.3833e-06		167.2	0.17184	0.014725		157.2	4.6813	2.6784		167.2	802.08	13.965		147.2	1092.4	93.428
159.4	0.17367	8.6834e-06		169.4	0.11423	0.090545		159.4	5.0925	2.7464		169.4	822.92	14.253		149.4	1125.3	93.423
161.7	0.39595	1.9798e-05		171.7	0.056727	2.8363e-06		161.7	5.7078	3.0149		171.7	844.12	13.77		151.7	1158.5	92.943
163.9	0.37928	1.8964e-05		173.9	1.4686e-05	0.29371		163.9	5.7217	3.1968		173.9	864.67	13.459		153.9	1192.1	93.105
166.1	0.068986	0.0061828		176.1	0.26992	1.3496e-05		166.1	5.9367	3.1581		176.1	885.45	13.249		156.1	1226.1	92.559
168.4	1.6849e-05	0.33698		178.4	0.28714	1.4357e-05		168.4	6.346	3.0372		178.4	906.57	13.565		158.4	1260.1	92.519
170.6	0.39515	1.9757e-05		180.6	0.11085	0.15817		170.6	6.6786	3.1029		180.6	928.3	13.201		160.6	1294.6	92.163
172.9	0.42138	0.040218		182.9	1.5907e-05	0.31814		172.9	7.0321	3.3962		182.9	949.24	12.822		162.9	1329	92.091
175.1	0.19644	9.8218e-06		185.1	1.9896e-05	0.39793		175.1	7.1177	3.5112		185.1	970.47	12.825		165.1	1364.2	91.453
177.4	1.3887e-05	0.27775		187.4	0.08727	4.3635e-06		177.4	7.7735	3.3414		187.4	992	13.299		167.4	1399.1	91.291
179.7	0.4383	2.1915e-05		189.7	0.17636	0.11449		179.7	8.151	3.4245		189.7	1014	12.783		169.7	1434.6	90.872
181.9	0.33947	0.054895		191.9	1.5935e-05	0.3187		181.9	8.4973	3.7023		191.9	1035.6	12.321		171.9	1469.9	90.643
184.2	0.15182	7.591e-06		194.2	9.5385e-06	0.19077		184.2	8.8197	3.5953		194.2	1057	12.34		174.2	1505.5	90.232
186.5	0.29883	1.4941e-05		196.5	3.3124e-06	0.066249		186.5	9.4088	3.6307		196.5	1079.1	12.599		176.5	1541.6	90.241
188.8	0.38836	0.1319		198.8	0.18642	0.061154		188.8	9.9496	3.8292		198.8	1101.4	11.984		178.8	1577.7	89.419
191	0.18166	0.23938		201	1.2468e-05	0.24937		191	10.209	3.9688		201	1123	11.856		181	1613.9	89.257
193.3	1.2565e-05	0.2513		203.3	0.32838	1.6419e-05		193.3	10.624	3.7892		203.3	1145.1	12.019		183.3	1650.1	89.033
195.6	2.487e-05	0.49741		205.6	2.7097e-06	0.054194		195.6	11.256	3.8934		205.6	1167.8	11.954		185.6	1687.4	88.605
197.9	0.13926	0.18837		207.9	9.8159e-06	0.19632		197.9	11.674	4.3044		207.9	1189.7	11.446		187.9	1723.9	88.007
200.2	0.10224	0.044503		210.2	0.33837	1.6919e-05		200.2	11.899	4.0772		210.2	1211.6	11.464		190.2	1760.7	87.664
202.5	0.3089	1.5445e-05		212.5	0.21273	1.0637e-05		202.5	12.552	3.9648		212.5	1234.4	11.743		192.5	1798	87.916
204.8	0.29796	1.4898e-05		214.8	0.029534	0.16474		204.8	13.295	4.314		214.8	1256.9	11.191		194.8	1835.4	86.814
207.1	0.076778	3.8389e-06		217.1	0.30986	1.5493e-05		207.1	13.601	4.4195		217.1	1279.1	10.981		197.1	1872.5	86.494
209.4	1.5397e-05	0.30794		219.4	0.16228	8.114e-06		209.4	14.27	4.3088		219.4	1301.8	11.551		199.4	1909.9	86.66
211.8	0.33555	1.6777e-05		221.8	6.1781e-06	0.12356		211.8	15.044	4.5135		221.8	1324.8	11.056		201.8	1948.2	85.676
214.1	0.23414	0.066685		224.1	1.5721e-05	0.31442		214.1	15.434	4.6642		224.1	1347.1	10.742		204.1	1985.5	85.18
216.4	1.3839e-05	0.27678		226.4	0.17136	8.568e-06		216.4	16.082	4.4354		226.4	1370	11.14		206.4	2023.4	85.309
218.7	0.46681	2.3341e-05		228.7	0.05343	0.027938		218.7	16.923	4.676		228.7	1393.4	10.683		208.7	2062.1	84.512
221.1	0.20517	0.10079		231.1	1.5935e-05	0.31871		221.1	17.329	4.8295		231.1	1415.7	10.472		211.1	2099.5	83.929
223.4	1.8559e-05	0.37119		233.4	0.18772	0.039272		223.4	17.892	4.658		233.4	1438.7	10.789		213.4	2137.7	84.276
225.7	0.30839	1.5419e-05		235.7	0.070397	0.054487		225.7	18.725	4.9203		235.7	1462.1	10.42		215.7	2176.8	83.39
228.1	0.10824	0.039096		238.1	1.1163e-05	0.22325		228.1	19.324	5.0655		238.1	1484.6	10.037		218.1	2214.6	82.731
230.4	1.0504e-05	0.21008		240.4	0.076124	0.14863		230.4	20.152	4.7894		240.4	1507.8	10.468		220.4	2253.2	83.051
232.8	0.37355	1.8677e-05		242.8	0.1179	0.13003		232.8	20.903	5.0037		242.8	1531.2	9.9132		222.8	2292.9	81.893
235.1	0.27817	0.02708		245.1	1.0995e-05	0.2199		235.1	21.504	5.124		245.1	1553.8	9.8478		225.1	2330.4	81.607
237.5	0.33459	1.673e-05		247.5	0.086597	4.3299e-06		237.5	22.321	5.0334		247.5	1577.6	10.301		227.5	2369.5	82.208
239.9	0.43185	0.039666		249.9	1.3857e-05	0.27713		239.9	23.153	5.2294		249.9	1601.1	9.6473		229.9	2408.9	80.645
242.2	0.12896	6.4478e-06		252.2	9.4108e-06	0.18822		242.2	23.607	5.1157		252.2	1623.8	9.7164		232.2	2446.6	80.681
244.6	0.32091	1.6045e-05		254.6	5.9424e-06	0.11885		244.6	24.819	5.2		254.6	1647.7	9.9516		234.6	2487.1	81.047
247	0.2611	0.17594		257	2.3608e-05	0.47216		247	25.526	5.4575		257	1670.9	9.363		237	2525.7	79.275
249.4	8.0843e-06	0.16169		259.4	0.20061	1.0031e-05		249.4	26.329	5.4087		259.4	1694.1	9.771		239.4	2564.2	80.261
251.7	0.29644	1.4822e-05		261.7	0.066342	0.22051		251.7	27.422	5.4384		261.7	1718.1	9.3384		241.7	2604.9	79.241
254.1	0.24074	0.35378		264.1	1.2846e-05	0.25691		254.1	28.113	5.5395		264.1	1741	9.2445		244.1	2642.7	78.359
256.5	0.21205	1.0603e-05		266.5	0.080184	4.0092e-06		256.5	28.994	5.3292		266.5	1765	9.6903		246.5	2682.8	79.421
258.9	0.55867	2.7934e-05		268.9	1.1471e-05	0.22941		258.9	30.011	5.6996		268.9	1788.6	8.9368		248.9	2722.3	77.389
261.3	1.2497e-05	0.24993		271.3	0.26888	1.3444e-05		261.3	30.717	5.5458		271.3	1811.8	9.1741		251.3	2760.4	78.102
263.7	0.5088	2.544e-05		273.7	4.5067e-06	0.090133		263.7	31.963	5.6807		273.7	1836	9.0937		253.7	2801.8	77.435
266.1	0.23211	1.1606e-05		276.1	1.5782e-05	0.31564		266.1	32.697	5.9311		276.1	1859.2	8.9459		256.1	2839.6	76.355
268.5	0.27529	1.3765e-05		278.5	0.17216	8.6078e-06		268.5	33.881	5.7628		278.5	1883.5	9.3457		258.5	2880.3	77.608
271	0.30056	0.14734		281	1.66e-05	0.332		271	34.833	5.9397		281	1907.1	8.6619		261	2919.6	75.245
273.4	0.15311	7.6555e-06		283.4	0.21668	1.0834e-05		273.4	35.762	5.9035		283.4	1930.4	9.1203		263.4	2958.4	76.679
275.8	0.35864	1.7932e-05		285.8	0.034726	0.2143		275.8	36.949	6.0406		285.8	1954.9	8.5743		265.8	2999.8	75.22
278.2	0.13956	6.9781e-06		288.2	1.0134e-05	0.20268		278.2	37.729	5.9874		288.2	1978.1	8.6575		268.2	3037.4	75.023
280.7	0.31497	1.5748e-05		290.7	6.4358e-06	0.12872		280.7	39.037	5.9838		290.7	2002.7	8.7874		270.7	3079.2	75.354
283.1	0.17131	0.056813		293.1	1.5217e-05	0.30434		283.1	39.995	6.0934		293.1	2026.3	8.4634		273.1	3117.3	73.717
285.5	1.4712e-05	0.29425		295.5	4.4003e-06	0.088005		285.5	41.077	5.9941		295.5	2050.4	8.8362		275.5	3157.9	75.35
288	0.19057	0.0091051		298	1.4217e-05	0.28434		288	42.194	6.2335		298	2074.3	8.2276		278	3197.6	72.82
290.4	4.7216e-06	0.094432		300.4	0.20404	1.0202e-05		290.4	43.337	6.1907		300.4	2098.1	8.7886		280.4	3236.8	74.666
292.9	6.936e-06	0.13872		302.9	1.9187e-05	0.38374		292.9	44.674	6.2989		302.9	2122.6	8.1907		282.9	3277.9	72.269
295.3	6.2254e-06	0.12451		305.3	0.36288	1.8144e-05		295.3	45.669	6.2984		305.3	2146.1	8.4596		285.3	3316	73.489
297.8	0.36316	1.8158e-05		307.8	0.075448	0.11119		297.8	46.985	6.3718		307.8	2170.8	8.2426		287.8	3357.9	72.138
300.3	6.3247e-06	0.12649		310.3	0.34931	1.7466e-05		300.3	48.072	6.3385		310.3	2194.2	8.2593		290.3	3395.3	72.272
302.7	0.24076	1.2038e-05		312.7	0.049186	0.24004		302.7	49.516	6.3585		312.7	2219.1	8.1956		292.7	3437.6	72.032
305.2	0.05506	2.753e-06		315.2	0.36896	1.8448e-05		305.2	50.476	6.3581		315.2	2242.5	7.9856		295.2	3474.9	71.284
307.7	0.34022	1.7011e-05		317.7	0.057869	0.062199		307.7	51.954	6.411		317.7	2267.3	8.0968		297.7	3517.1	71.732
310.2	0.089423	0.077335		320.2	0.10337	0.43939		310.2	53.036	6.4978		320.2	2291	7.837		300.2	3554.9	70.406
312.6	0.3357	1.6785e-05		322.6	9.4923e-06	0.18985		312.6	54.427	6.623		322.6	2315.8	8.1851		302.6	3596.7	71.286
315.1	0.21809	0.021232		325.1	1.8169e-05	0.36337		315.1	55.547	6.7115		325.1	2339.5	7.7044		305.1	3634.5	69.49
317.6	0.32115	1.6057e-05		327.6	0.023655	0.033377		317.6	57.24	6.6457		327.6	2364.5	8.0662		307.6	3676.3	70.797
320.1	0.20147	1.0073e-05		330.1	1.1999e-05	0.23999		320.1	58.304	6.7627		330.1	2388.3	7.7322		310.1	3714.2	68.782
322.6	1.6764e-05	0.33528		332.6	0.16758	0.16184		322.6	59.822	6.6768		332.6	2413.2	7.9699		312.6	3755.7	70.272
325.1	0.18163	0.077289		335.1	0.040613	0.43753		325.1	61.105	6.7841		335.1	2437.1	7.6883		315.1	3793.4	68.126
327.6	0.18931	9.4657e-06		337.6	0.085717	0.1128		327.6	62.65	6.6765		337.6	2462	7.9011		317.6	3835.4	69.395
330.2	0.18529	9.2645e-06		340.2	0.057547	0.36697		330.2	63.856	6.805		340.2	2486	7.5356		320.2	3873	67.422
332.7	0.323	1.615e-05		342.7	0.16365	0.32993		332.7	65.469	6.7801		342.7	2510.9	7.7123		322.7	3916.8	68.811
335.2	5.4206e-06	0.10841		345.2	2.5646e-05	0.51292		335.2	66.653	6.866		345.2	2534.8	7.4044		325.2	3954.6	67.628
337.7	0.29694	1.4847e-05		347.7	0.12996	0.26449		337.7	68.461	6.8901		347.7	2560	7.5517		327.7	3997.1	68.003
340.3	5.3414e-06	0.10683		350.3	1.3068e-05	0.26135		340.3	69.786	6.8838		350.3	2583.7	7.615		330.3	4034	67.721
342.8	0.32146	1.6073e-05		352.8	0.2125	0.35723		342.8	71.486	7.021		352.8	2608.9	7.5543		332.8	4076.5	67.045
345.3	3.6809e-06	0.073618		355.3	0.038043	0.33223		345.3	72.792	6.9731		355.3	2632.8	7.474		335.3	4114	67.549
347.9	0.25996	1.2998e-05		357.9	0.15706	0.52891		347.9	74.269	7.1255		357.9	2657.9	7.1893		337.9	4155.7	65.73
350.4	0.26558	1.3279e-05		360.4	0.045035	0.2894		350.4	75.733	7.0241		360.4	2682.1	7.6436		340.4	4193.6	67.597
353	0.3428	0.023783		363	0.2042	0.37641		353	77.377	7.1192		363	2706.7	7.1555		343	4234	64.854
355.5	0.24514	1.2257e-05		365.5	0.017239	0.16804		355.5	79.044	6.9614		365.5	2731.3	7.6224		345.5	4273.5	67.209
358.1	0.19605	0.042046		368.1	1.8783e-05	0.37567		358.1	80.558	7.1748		368.1	2755.9	7.0165		348.1	4312.1	64.444
360.7	0.37492	1.8746e-05		370.7	0.08097	0.19815		360.7	82.345	7.2205		370.7	2781.1	7.4139		350.7	4353.6	66.137
363.2	0.12025	0.038408		373.2	1.9799e-05	0.39599		363.2	83.645	7.1789		373.2	2805.3	7.1791		353.2	4390.4	64.902
365.8	0.26663	1.3332e-05		375.8	0.27645	0.26598		365.8	85.502	7.278		375.8	2830.8	7.1464		355.8	4432.8	64.583
368.4	0.11603	5.8013e-06		378.4	0.0053772	0.36775		368.4	87.057	7.2143		378.4	2854.9	7.3135		358.4	4470	65.742
371	0.28006	0.11725		381	0.21711	0.44471		371	88.716	7.3789		381	2880.1	6.8231		361	4510.5	63.066
373.5	1.6138e-05	0.32277		383.5	0.10485	0.15679		373.5	90.31	7.1208		383.5	2904.8	7.2903		363.5	4549.6	65.363
376.1	0.15002	0.010535		386.1	0.19157	0.45875		376.1	91.954	7.2719		386.1	2929.2	6.682		366.1	4587.7	63.116
378.7	0.38404	1.9202e-05		388.7	0.29486	0.3192		378.7	93.931	7.2867		388.7	2954.6	7.0492		368.7	4629.2	63.76
381.3	0.056726	0.057719		391.3	0.13837	0.38766		381.3	95.448	7.3775		391.3	2979	7.1313		371.3	4666	64.119
383.9	0.32268	1.6134e-05		393.9	0.2655	0.33269		383.9	97.381	7.5174		393.9	3004.4	6.7524		373.9	4707	61.896
386.5	0.25949	1.2974e-05		396.5	0.19625	0.27198		386.5	98.945	7.2035		396.5	3029	7.1787		376.5	4746.1	64.363
389.2	0.10032	0.061974		399.2	0.12519	0.41707		389.2	100.71	7.3657		399.2	3053.5	6.7217		379.2	4783.6	62.154
391.8	0.37646	1.8823e-05		401.8	0.3473	0.4015		391.8	102.57	7.4285		401.8	3079	6.784		381.8	4825	62.296
394.4	1.5257e-05	0.30514		404.4	0.16937	0.37402		394.4	104.31	7.4337		404.4	3103.5	7.0463		384.4	4861.8	63.332
397	0.28135	0.030669		407	0.24702	0.53852		397	106.18	7.5408		407	3128.7	6.4914		387	4901.7	60.425
399.7	1.6743e-05	0.33485		409.7	0.39188	0.37119		399.7	108.21	7.5329		409.7	3153.9	6.9949		389.7	4941.9	62.707
402.3	4.4374e-06	0.088748		412.3	0.27744	0.4075		402.3	109.82	7.5141		412.3	3178.4	6.9702		392.3	4978.1	61.882
404.9	0.13849	0.19752		414.9	0.44249	0.47561		404.9	111.81	7.5394		414.9	3203.7	6.4588		394.9	5019.3	60.366
407.6	0.039062	0.37534		417.6	0.38656	0.31484		407.6	113.62	7.6039		417.6	3228.7	6.7715		397.6	5058.2	62.178
410.2	0.16417	8.2083e-06		420.2	0.24231	0.562		410.2	115.46	7.5588		420.2	3253.4	6.6678		400.2	5095.4	60.676
412.9	0.3851	1.9255e-05		422.9	0.4891	0.47667		412.9	117.5	7.598		422.9	3279.1	6.5244		402.9	5136.1	59.837
415.5	1.2054e-05	0.24108		425.5	0.38387	0.51044		415.5	119.3	7.63		425.5	3304	6.8341		405.5	5174.2	61.347
418.2	0.18237	0.058718		428.2	0.36953	0.49432		418.2	121.14	7.7407		428.2	3328.8	6.5248		408.2	5210.8	59.218
420.9	0.37945	1.8972e-05		430.9	0.49522	0.53767		420.9	123.33	7.7039		430.9	3354.5	6.5158		410.9	5252.4	58.906
423.5	1.1698e-05	0.23397		433.5	0.41808	0.32863		423.5	125.23	7.6466		433.5	3379.5	6.6506		413.5	5289.9	60.655
426.2	0.047361	0.018541		436.2	0.3129	0.71228		426.2	127.13	7.7697		436.2	3404.8	6.8565		416.2	5326.8	58.61
428.9	0.38146	1.9073e-05		438.9	0.54201	0.54765		428.9	129.1	7.7733		438.9	3430.1	6.5069		418.9	5367.7	57.898
431.6	1.4117e-05	0.28235		441.6	0.53929	0.36519		431.6	131.17	7.8084		441.6	3455.2	6.4698		421.6	5405.4	59.891
434.3	0.19554	9.777e-06		444.3	0.40235	0.59426		434.3	133.19	7.7785		444.3	3480	6.4275		424.3	5442	58.385
436.9	0.31943	0.015231		446.9	0.60531	0.61549		436.9	135.26	7.8415		446.9	3505.5	6.0685		426.9	5482	56.999
439.6	0.34764	1.7382e-05		449.6	0.68958	0.39142		439.6	137.3	7.8743		449.6	3530.8	6.4963		429.6	5520.3	58.818
442.3	0.07168	3.584e-06		452.3	0.63939	0.40528		442.3	139.4	7.8744		452.3	3555.8	6.4431		432.3	5556.3	58.277
445.1	0.17252	0.10395		455.1	0.74209	0.83368		445.1	141.34	7.6757		455.1	3581.3	6.0734		435.1	5595.1	56.2
447.8	0.37573	1.8787e-05		457.8	0.55557	0.58546		447.8	143.58	7.7637		457.8	3606.9	6.5047		437.8	5634.6	57.422
450.5	1.0571e-05	0.21143		460.5	0.78041	0.35439		450.5	145.63	7.8925		460.5	3631.9	6.481		440.5	5670.9	58.036
453.2	0.10448	5.2239e-06		463.2	0.65723	0.5862		453.2	147.54	7.9453		463.2	3657.1	6.3199		443.2	5708.1	56.361
455.9	0.22458	0.022599		465.9	0.85215	0.72413		455.9	149.82	8.036		465.9	3682.8	6.0875		445.9	5747.4	55.81
458.7	0.28169	1.4085e-05		468.7	0.8288	0.57811		458.7	152.11	8.0116		468.7	3708	6.4521		448.7	5785.3	56.99
461.4	0.059851	0.0087694		471.4	0.74563	0.66715		461.4	153.97	7.9758		471.4	3733.3	6.4182		451.4	5821.2	56.861
464.1	0.11792	0.044603		474.1	0.74291	0.78748		464.1	156.33	8.0765		474.1	3758.3	6.2581		454.1	5858.9	55.005
466.9	0.37397	1.8699e-05		476.9	0.97833	0.76519		466.9	158.72	8.0242		476.9	3784.1	6.1442		456.9	5898.1	55.089
469.6	1.4416e-05	0.28831		479.6	0.90443	0.56995		469.6	160.62	8.0903		479.6	3809.4	6.1704		459.6	5934.9	56.357
472.4	3.8308e-06	0.076615		482.4	0.92903	0.66504		472.4	162.8	8.0803		482.4	3834.7	6.2659		462.4	5970.8	55.811
475.1	0.13224	0.036401		485.1	1.0529	0.86302		475.1	165.03	8.1153		485.1	3860.1	6.1495		465.1	6008.2	54.207
477.9	0.2582	0.049108		487.9	1.268	0.62884		477.9	167.3	8.2597		487.9	3886	5.8959		467.9	6046.9	54.336
480.6	0.26406	1.3203e-05		490.6	1.2168	0.65386		480.6	169.73	7.6932		490.6	3912.6	6.3356		470.6	6083.8	55.451
483.4	8.261e-06	0.16522		493.4	1.1048	0.64159		483.4	171.85	8.1651		493.4	3938.2	6.3374		473.4	6119.5	55.276
486.2	2.7162e-06	0.054325		496.2	1.0202	0.809		486.2	173.69	8.1251		496.2	3963.7	6.2409		476.2	6156.1	53.859
489	0.32298	1.6149e-05		499	1.3036	0.83625		489	176.18	7.9381		499	3989.4	6.0765		479	6194.2	53.163
491.8	0.17027	8.5136e-06		501.8	1.4206	0.81039		491.8	178.53	8.1812		501.8	4014.8	6.3296		481.8	6231.8	54.194
494.5	1.1625e-05	0.2325		504.5	1.2697	0.63284		494.5	180.68	8.2466		504.5	4040.1	6.0464		484.5	6267.1	54.804
497.3	6.2579e-06	0.12516		507.3	1.3221	0.8301		497.3	182.79	8.3713		507.3	4065.6	6.2053		487.3	6303.1	53.977
500.1	0.10221	0.052803		510.1	1.3706	0.88789		500.1	185.26	8.366		510.1	4091.1	6.1882		490.1	6339.9	52.611
502.9	0.17676	8.8382e-06		512.9	1.4883	0.80415		502.9	187.65	8.265		512.9	4116.7	6.0435		492.9	6377.7	52.374
505.7	0.27816	1.3908e-05		515.7	1.7145	0.64901		505.7	190.04	8.3348		515.7	4142.3	6.1964		495.7	6414.7	53.309
508.6	8.354e-06	0.16708		518.6	1.522	0.63939		508.6	192.27	8.3174		518.6	4167.5	6.1769		498.6	6449.9	53.768
511.4	4.9546e-06	0.099091		521.4	1.5582	0.834		511.4	194.57	8.3452		521.4	4193	6.2276		501.4	6485.3	53.423
514.2	0.12875	0.061783		524.2	1.6639	0.80648		514.2	197.01	8.3586		524.2	4218.6	6.2188		504.2	6521.2	52.222
517	0.28706	0.04859		527	1.8014	0.93682		517	199.4	8.3559		527	4244.3	5.9705		507	6558.3	51.321
519.9	0.27615	1.3808e-05		529.9	1.9509	0.75269		519.9	201.8	8.3793		529.9	4269.7	6.2128		509.9	6595.4	51.861
522.7	0.32787	1.6394e-05		532.7	1.9652	0.78026		522.7	204.24	8.3047		532.7	4294.9	6.1421		512.7	6631.4	52.432
525.5	9.292e-06	0.18584		535.5	1.8073	0.80213		525.5	206.62	8.4215		535.5	4320.4	5.6937		515.5	6666.9	52.815
528.4	8.4876e-06	0.16975		538.4	1.899	0.9179		528.4	208.97	8.4003		538.4	4346.2	6.0841		518.4	6702	52.343
531.2	0.071309	3.5654e-06		541.2	2.0774	0.93803		531.2	211.35	8.4439		541.2	4371.3	6.1702		521.2	6737.5	51.365
534.1	0.13955	0.068076		544.1	2.1228	1.0552		534.1	213.83	8.5283		544.1	4397	6.0662		524.1	6773.7	50.31
536.9	0.23176	1.1588e-05		546.9	2.4136	0.88832		536.9	216.43	8.4582		546.9	4422.7	6.0659		526.9	6810.6	50.512
539.8	0.28288	1.4144e-05		549.8	2.3719	0.90085		539.8	218.82	8.461		549.8	4448.3	6.0901		529.8	6846.7	51.128
542.7	0.23299	1.1649e-05		552.7	2.2861	0.84413		542.7	221.18	8.5154		552.7	4473.8	6.1691		532.7	6881.7	51.559
545.5	1.4443e-05	0.28887		555.5	2.431	0.83888		545.5	223.68	8.4446		555.5	4499.1	5.8941		535.5	6916.1	51.651
548.4	6.1205e-06	0.12241		558.4	2.4064	0.85569		548.4	226.13	8.5456		558.4	4524.8	6.0971		538.4	6950.6	51.431
551.3	0.12002	6.0009e-06		561.3	2.5145	1.0037		551.3	228.65	8.6955		561.3	4550.3	6.1422		541.3	6985.6	50.766
554.2	0.12906	6.453e-06		564.2	2.6659	1.0247		554.2	231.21	8.5152		564.2	4575.6	5.9675		544.2	7020.7	50.106
557.1	0.12794	0.051081		567.1	2.7515	0.95906		557.1	233.8	8.7142		567.1	4601.2	5.7807		547.1	7056.3	49.162
560	0.19251	9.6257e-06		570	2.9198	1.031		560	236.28	8.6751		570	4626.8	5.9375		550	7092.3	49.01
562.9	0.1573	0.035461		572.9	3.0361	0.88957		562.9	238.85	8.5107		572.9	4652.5	5.9859		552.9	7127.8	49.536
565.8	0.30233	1.5116e-05		575.8	3.1401	0.98182		565.8	241.47	8.7974		575.8	4678	5.9848		555.8	7162.9	49.825
568.7	1.6534e-05	0.33067		578.7	3.1924	0.96946		568.7	243.93	8.6152		578.7	4703.3	5.9718		558.7	7197.5	50.186
571.6	1.0627e-05	0.21255		581.6	3.1774	0.88946		571.6	246.23	8.6935		581.6	4728.8	5.8241		561.6	7231.8	50.297
574.6	1.6625e-05	0.33249		584.6	3.3157	0.87765		574.6	249.08	8.4264		584.6	4754.8	5.4545		564.6	7266.3	50.135
577.5	0.19927	9.9635e-06		587.5	3.2432	0.87364		577.5	251.5	8.5432		587.5	4780.6	5.6894		567.5	7300.3	49.986
580.4	9.2759e-06	0.18552		590.4	3.4173	0.93074		580.4	254.15	8.6052		590.4	4806.6	5.7484		570.4	7334.4	49.777
583.4	2.8381e-06	0.056762		593.4	3.4103	1.0326		583.4	256.73	8.6442		593.4	4832	6.0882		573.4	7369	49.165
586.3	0.024379	1.219e-06		596.3	3.4663	1.0523		586.3	259.4	8.6407		596.3	4857.2	6.0117		576.3	7403.4	49.13
589.2	0.16831	8.4157e-06		599.2	3.5174	0.9626		589.2	261.93	8.6901		599.2	4883.5	6.2037		579.2	7437.6	48.596
592.2	0.13792	6.8959e-06		602.2	3.8014	1.0063		592.2	264.51	8.6957		602.2	4908.8	5.828		582.2	7472	48.375
595.1	0.17223	0.023279		605.1	3.9496	1.1945		595.1	267.24	8.745		605.1	4934.3	5.8169		585.1	7506	47.841
598.1	0.15246	0.042977		608.1	4.1148	1.0827		598.1	269.87	8.7137		608.1	4959.6	5.3367		588.1	7540.2	47.61
601.1	0.13547	6.7733e-06		611.1	4.1886	1.1281		601.1	272.49	8.7868		611.1	4985.7	5.7246		591.1	7574.3	47.134
604	0.11677	0.10469		614	4.2031	1.1606		604	275.18	8.7234		614	5011.6	5.9301		594	7608.5	46.992
607	0.2611	1.3055e-05		617	4.4678	1.0473		607	277.91	8.823		617	5037.2	5.7479		597	7642.7	46.852
610	0.1514	0.012732		620	4.5159	1.2165		610	280.57	8.7835		620	5062.9	5.865		600	7676.4	46.874
613	0.19197	9.5984e-06		623	4.6203	1.1384		613	283.29	8.703		623	5088.4	5.8238		603	7710.3	46.871
616	0.14118	7.059e-06		626	4.8664	1.1778		616	285.95	8.7897		626	5113.8	5.8295		606	7744.2	46.691
619	0.24563	1.2282e-05		629	4.894	1.1531		619	288.7	8.7659		629	5139.3	5.9328		609	7777.5	46.738
622	0.20889	1.0444e-05		632	5.0203	1.0971		622	291.39	8.8064		632	5164.7	5.8148		612	7811	46.564
625	0.18371	0.021317		635	5.0725	1.1532		625	293.92	8.7059		635	5190.3	5.8207		615	7844.5	46.456
628	0.15705	7.8524e-06		638	5.1784	1.0662		628	296.78	8.782		638	5215.5	5.8335		618	7877.6	46.574
631	0.22988	0.01295		641	5.3243	1.2288		631	299.5	8.8194		641	5241	5.659		621	7910.7	46.223
634	0.13483	6.7415e-06		644	5.6264	1.223		634	302.18	8.7836		644	5266.4	5.7737		624	7944	45.906
637.1	5.0862e-06	0.10172		647.1	5.6216	1.0702		637.1	304.94	8.96		647.1	5291.9	5.8146		627.1	7977.2	45.729
640.1	5.3045e-06	0.10609		650.1	5.6792	1.0539		640.1	307.65	8.8032		650.1	5317.6	5.9164		630.1	8009.8	45.85
643.1	0.21885	1.0943e-05		653.1	5.7579	1.2105		643.1	310.38	8.7755		653.1	5342.5	5.7407		633.1	8042.7	45.964
646.2	0.087524	0.057068		656.2	5.9389	1.1072		646.2	313.23	8.8585		656.2	5367.7	5.7882		636.2	8075.5	46.031
649.2	4.0465e-06	0.080931		659.2	6.0109	1.1182		649.2	316.03	8.8567		659.2	5392.9	5.8069		639.2	8108.8	46.366
652.3	0.072064	3.6032e-06		662.3	6.1034	1.1096		652.3	318.86	8.9788		662.3	5418.1	5.7905		642.3	8141.4	46.511
655.3	5.3879e-06	0.10776		665.3	6.2908	1.1926		655.3	321.58	8.9232		665.3	5443.4	5.796		645.3	8173.7	46.572
658.4	0.054945	0.12556		668.4	6.4475	1.0195		658.4	324.43	8.8263		668.4	5469	5.7071		648.4	8206.1	46.845
661.5	0.13895	6.9476e-06		671.5	6.6531	0.97877		661.5	327.22	8.7144		671.5	5494.2	5.4334		651.5	8238.9	46.573
664.5	9.4379e-06	0.18876		674.5	6.8256	0.94844		664.5	330	8.8455		674.5	5519.3	5.4637		654.5	8271.4	46.1
667.6	9.209e-06	0.18418		677.6	6.9663	1.0216		667.6	332.87	8.8118		677.6	5544.3	5.3898		657.6	8304.2	46.158
670.7	0.28612	1.4306e-05		680.7	7.212	1.1318		670.7	335.64	8.8852		680.7	5569.2	5.7225		660.7	8336.5	46.195
673.8	0.23768	1.1884e-05		683.8	7.4191	1.1083		673.8	338.32	8.8566		683.8	5594.2	5.8072		663.8	8369	46.008
676.9	0.16576	8.288e-06		686.9	7.4842	1.0259		676.9	341.28	8.9712		686.9	5619.5	5.9339		666.9	8401.7	45.246
680	0.1946	0.031984		690	7.5638	1.1823		680	344.12	8.9372		690	5644.6	5.8292		670	8433.3	44.637
683.1	0.081132	0.013993		693.1	7.7862	1.2659		683.1	347.04	8.9613		693.1	5669.8	5.7942		673.1	8464.5	44.574
686.2	4.9057e-06	0.098114		696.2	7.8462	1.2807		686.2	349.94	8.988		696.2	5694.9	5.8496		676.2	8495.9	44.847
689.3	4.9608e-06	0.099217		699.3	8.0034	1.1382		689.3	352.85	8.9498		699.3	5719.8	5.8744		679.3	8527.4	45.342
692.4	5.8485e-06	0.11697		702.4	8.0193	1.0641		692.4	355.81	8.8389		702.4	5745.2	5.5121		682.4	8559.3	45.458
695.5	1.0027e-05	0.20053		705.5	8.3427	1.0149		695.5	358.55	8.7887		705.5	5769.9	5.4356		685.5	8591.5	45.774
698.7	0.22411	1.1205e-05		708.7	8.5646	1.1485		698.7	361.4	8.8626		708.7	5794.4	5.6887		688.7	8623.5	45.488
701.8	0.24525	1.2262e-05		711.8	8.8104	1.055		701.8	364.24	9.0376		711.8	5819.8	5.7654		691.8	8655.2	44.964
705	0.26953	1.3477e-05		715	8.8804	1.1324		705	367.2	9.0874		715	5844.7	5.6665		695	8686.7	44.095
708.1	0.17636	0.038058		718.1	8.9896	1.2103		708.1	370.19	9.1151		718.1	5869.5	5.7422		698.1	8717.4	44.115
711.2	0.12926	6.4628e-06		721.2	9.1706	1.1848		711.2	373.21	9.0042		721.2	5894.6	5.9175		701.2	8748.6	44.516
714.4	0.03109	0.15581		724.4	9.3234	1.197		714.4	376.13	8.9145		724.4	5919.2	5.5684		704.4	8780	45.029
717.6	1.2108e-05	0.24217		727.6	9.6277	1.0452		717.6	378.95	8.7485		727.6	5943.5	5.2696		707.6	8811.5	44.78
720.7	1.1752e-05	0.23503		730.7	9.7619	1.0862		720.7	381.84	8.9619		730.7	5968.3	5.5537		710.7	8843.2	44.663
723.9	0.29389	1.4694e-05		733.9	10.135	1.215		723.9	384.7	9.145		733.9	5993.1	5.7581		713.9	8874.8	44.094
727.1	0.020853	0.041764		737.1	10.278	1.3118		727.1	387.8	9.2166		737.1	6018.2	5.6547		717.1	8904.9	43.198
730.3	3.5e-06	0.069999		740.3	10.376	1.1638		730.3	390.94	9.1017		740.3	6043	5.8277		720.3	8935	43.958
733.5	0.026777	0.12317		743.5	10.565	1.0741		733.5	393.86	8.8727		743.5	6067.6	5.5986		723.5	8966.2	44.632
736.6	8.384e-06	0.16768		746.6	10.757	1.0068		736.6	396.65	8.7423		746.6	6092	5.4264		726.6	8997.3	44.244
739.8	0.41653	2.0827e-05		749.8	11.059	1.2352		739.8	399.6	9.0891		749.8	6116.7	5.7235		729.8	9028.1	44.119
743	0.18699	0.049513		753	11.226	1.336		743	402.79	9.1689		753	6141.3	5.318		733	9058.5	42.893
746.3	0.19261	9.6304e-06		756.3	11.321	1.167		746.3	405.92	9.0981		756.3	6166	5.6754		736.3	9087.8	44.058
749.5	6.7065e-06	0.13413		759.5	11.535	1.1152		749.5	408.81	8.8433		759.5	6190.9	5.5209		739.5	9118.6	44.159
752.7	1.1757e-05	0.23514		762.7	11.731	1.0804		752.7	411.57	8.9344		762.7	6215.2	5.5846		742.7	9149.4	43.672
755.9	0.24364	1.2182e-05		765.9	12.06	1.2858		755.9	414.61	9.2109		765.9	6239.6	5.745		745.9	9180	43.207
759.1	0.092626	0.062317		769.1	12.083	1.1542		759.1	417.85	9.2291		769.1	6265	6.3052		749.1	9208.5	42.949
762.4	4.9915e-06	0.099829		772.4	12.293	1.1575		762.4	421.17	8.9965		772.4	6289.6	5.4791		752.4	9238.4	43.579
765.6	1.3968e-05	0.27936		775.6	12.55	1.1193		765.6	423.92	8.8845		775.6	6313.1	4.9409		755.6	9269.1	43.408
768.9	0.24745	1.2373e-05		778.9	12.928	1.2362		768.9	426.88	9.2043		778.9	6337.4	5.852		758.9	9299.4	43.266
772.1	0.079462	3.9731e-06		782.1	13.137	1.3393		772.1	430.14	9.2059		782.1	6362.1	5.5144		762.1	9328.9	42.453
775.4	0.12709	0.12656		785.4	13.159	1.1724		775.4	433.37	8.9725		785.4	6386.5	5.6005		765.4	9358.6	43.36
778.6	0.034832	0.28818		788.6	13.535	1.1042		778.6	436.2	8.8522		788.6	6410.5	5.3232		768.6	9389.1	43.417
781.9	1.4246e-05	0.28492		791.9	13.641	1.171		781.9	439.1	9.1584		791.9	6435.2	5.8649		771.9	9419.1	42.91
785.2	0.20937	1.0469e-05		795.2	13.888	1.3219		785.2	442.55	9.2969		795.2	6459.9	5.7145		775.2	9448	42.543
788.5	1.2713e-05	0.25427		798.5	14.004	1.0996		788.5	445.64	8.9239		798.5	6484.2	5.4897		778.5	9477.5	43.218
791.7	2.3618e-05	0.47235		801.7	14.412	1.2175		791.7	448.45	9.0016		801.7	6508.2	5.4938		781.7	9507.5	43.126
795	6.5817e-06	0.13163		805	14.634	1.2104		795	451.64	9.3505		805	6532.9	5.5541		785	9536.7	41.976
798.3	0.080417	0.12556		808.3	14.759	1.2173		798.3	455.18	9.0148		808.3	6557.3	5.6517		788.3	9565.5	42.987
801.6	7.2806e-06	0.14561		811.6	15.143	1.2691		801.6	457.84	8.8635		811.6	6581.3	5.324		791.6	9594.9	42.713
804.9	2.7438e-05	0.54876		814.9	15.45	1.2093		804.9	460.98	9.3085		814.9	6605.7	5.7236		794.9	9624.1	42.274
808.3	0.083665	0.071955		818.3	15.475	1.2338		808.3	464.46	9.188		818.3	6630.2	5.6726		798.3	9652.3	42.282
811.6	0.068719	0.15104		821.6	15.852	1.1385		811.6	467.31	8.8238		821.6	6654.2	5.2413		801.6	9681.9	42.709
814.9	1.2646e-05	0.25292		824.9	16.159	1.2055		814.9	470.33	9.2531		824.9	6678.4	5.7664		804.9	9711.4	42.101
818.2	8.8704e-06	0.17741		828.2	16.237	1.24		818.2	473.92	9.2417		828.2	6702.7	5.5696		808.2	9739.3	42.033
821.6	1.4351e-05	0.28702		831.6	16.524	1.0882		821.6	476.95	8.8157		831.6	6727	4.9718		811.6	9768.7	42.36
824.9	1.0241e-05	0.20481		834.9	16.897	1.2398		824.9	479.7	9.145		834.9	6750.9	5.6974		814.9	9798	42.124
828.2	6.435e-06	0.1287		838.2	16.963	1.2339		828.2	483.6	9.2717		838.2	6774.8	5.5562		818.2	9825.7	41.867
831.6	1.5793e-05	0.31586		841.6	17.268	1.1442		831.6	486.33	8.8282		841.6	6798.7	5.291		821.6	9854.9	42.193
835	8.8688e-06	0.17738		845	17.6	1.3295		835	489.31	9.3211		845	6822.7	5.637		825	9883.9	41.704
838.3	5.4519e-06	0.10904		848.3	17.786	1.1253		838.3	493.11	9.1111		848.3	6846.8	5.6627		828.3	9911.6	42.116
841.7	1.1369e-05	0.22738		851.7	18.265	1.1687		841.7	495.81	8.8591		851.7	6870.5	5.3506		831.7	9940.3	42.013
845.1	0.14545	7.2723e-06		855.1	18.405	1.2669		845.1	499.19	9.321		855.1	6894.8	5.4715		835.1	9968.7	41.301
848.4	0.041151	0.12557		858.4	18.588	1.124		848.4	502.76	8.8556		858.4	6919	5.3874		838.4	9997.2	41.996
851.8	1.4806e-05	0.29612		861.8	18.904	1.1331		851.8	505.35	9.1303		861.8	6942.2	5.6302		841.8	10026	41.883
855.2	8.5373e-06	0.17075		865.2	19.109	1.2181		855.2	509.12	9.209		865.2	6966.8	5.8087		845.2	10054	41.31
858.6	1.3559e-05	0.27119		868.6	19.497	1.1199		858.6	512.12	8.8299		868.6	6990.2	5.1703		848.6	10082	41.545
862	7.1777e-06	0.14355		872	19.924	1.3714		862	515.3	9.3001		872	7014	5.4151		852	10111	41.033
865.4	0.0047893	0.25573		875.4	19.97	1.1409		865.4	518.87	8.8526		875.4	7037.5	5.5652		855.4	10138	41.53
868.8	9.0119e-06	0.18024		878.8	20.336	1.2207		868.8	521.59	9.0656		878.8	7061	5.6485		858.8	10167	41.626
872.3	0.025777	0.12159		882.3	20.353	1.43		872.3	525.35	9.1432		882.3	7085.1	5.5662		862.3	10195	41.339
875.7	0.093943	0.2481		885.7	20.887	1.3312		875.7	528.2	8.8592		885.7	7108.5	5.0899		865.7	10223	41.55
879.1	0.19895	9.9477e-06		889.1	21.229	1.3224		879.1	531.7	9.345		889.1	7132.4	5.3111		869.1	10251	40.786
882.6	0.034403	0.17747		892.6	21.435	1.1899		882.6	535.18	8.7108		892.6	7156.2	5.2396		872.6	10278	41.169
886	0.068661	3.4331e-06		896	21.828	1.265		886	538.05	9.237		896	7179.7	5.4998		876	10306	40.809
889.4	0.078104	0.16566		899.4	22.125	1.311		889.4	541.75	8.9203		899.4	7203.8	5.4913		879.4	10333	41.452
892.9	5.3652e-06	0.1073		902.9	22.458	1.2191		892.9	544.6	9.0719		902.9	7226.9	5.719		882.9	10361	41.126
896.4	0.11658	5.8288e-06		906.4	22.741	1.2972		896.4	548.57	9.0055		906.4	7250.1	5.6742		886.4	10388	41.224
899.8	1.1888e-05	0.23777		909.8	23.009	0.7786		899.8	551.3	9.0961		909.8	7273.8	5.821		889.8	10416	41.031
903.3	1.3521e-05	0.27042		913.3	23.235	1.2482		903.3	555.19	9.0699		913.3	7297.6	5.6975		893.3	10442	41.033
906.8	1.4229e-05	0.28459		916.8	23.52	1.3366		906.8	557.94	8.8531		916.8	7320.3	5.8359		896.8	10471	41.178
910.3	0.035702	0.14139		920.3	23.696	1.3181		910.3	561.9	9.12		920.3	7344.3	5.7969		900.3	10497	40.818
913.7	2.1263e-05	0.42526		923.7	24.241	1.3468		913.7	564.5	8.7213		923.7	7367.2	5.351		903.7	10525	41.12
917.2	0.013689	0.16133		927.2	24.46	1.2929		917.2	568.54	9.1985		927.2	7391	5.7226		907.2	10552	40.641
920.7	0.011146	0.3681		930.7	24.901	1.2643		920.7	571.34	8.6438		930.7	7414.1	5.3334		910.7	10579	40.991
924.2	5.8468e-06	0.11694		934.2	25.002	1.293		924.2	575.28	8.9796		934.2	7438.5	5.743		914.2	10606	40.617
927.8	1.6569e-05	0.33138		937.8	25.455	1.2364		927.8	578.06	8.7573		937.8	7461.6	5.3724		917.8	10633	40.849
931.3	0.026184	0.14575		941.3	25.7	1.3121		931.3	582.08	8.9607		941.3	7485.2	5.5868		921.3	10660	40.59
934.8	1.1559e-05	0.23119		944.8	26.097	1.2707		934.8	584.93	8.7977		944.8	7508.2	5.6826		924.8	10687	40.848
938.3	0.018407	0.15763		948.3	26.309	1.1788		938.3	588.8	9.0086		948.3	7531.4	5.7261		928.3	10713	40.66
941.9	1.5787e-05	0.31574		951.9	26.835	1.2923		941.9	591.69	8.9205		951.9	7554.3	5.7422		931.9	10741	40.701
945.4	0.14042	0.17286		955.4	27.132	1.2234		945.4	595.67	8.8657		955.4	7577.8	5.5089		935.4	10767	40.639
948.9	1.6225e-05	0.3245		958.9	27.413	1.1784		948.9	598.58	9.0351		958.9	7600.6	5.5757		938.9	10794	40.345
952.5	0.10999	0.23644		962.5	27.667	1.2596		952.5	602.42	8.6848		962.5	7624.2	5.546		942.5	10819	40.637
956.1	1.1547e-05	0.23094		966.1	28.062	1.3279		956.1	605.54	9.0902		966.1	7647.4	5.155		946.1	10846	39.854
959.6	0.13831	0.31827		969.6	28.411	1.2018		959.6	609.09	8.6013		969.6	7670.3	5.4963		949.6	10873	40.24
963.2	5.4804e-06	0.10961		973.2	28.711	1.3271		963.2	612.71	9.0803		973.2	7693.4	5.4658		953.2	10901	41.097
966.8	1.6501e-05	0.33003		976.8	28.971	1.3198		966.8	615.76	8.8		976.8	7716.6	5.5998		956.8	10928	40.017
970.4	0.12629	0.28379		980.4	29.324	1.211		970.4	619.76	8.7682		980.4	7739.6	5.7177		960.4	10954	40.308
973.9	0.013	0.31144		983.9	29.753	1.245		973.9	622.64	8.9567		983.9	7762.4	5.4769		963.9	10980	40.18
977.5	0.19195	0.1833		987.5	30.091	1.2774		977.5	626.48	8.6049		987.5	7785.3	5.4737		967.5	11006	40.18
981.1	0.088683	0.13506		991.1	30.433	1.3277		981.1	630	9.005		991.1	7808.6	5.2898		971.1	11031	40.063
984.8	1.4498e-05	0.28996		994.8	30.739	1.2581		984.8	633.15	8.6299		994.8	7831.4	5.4509		974.8	11058	40.55
988.4	0.1419	0.20054		998.4	31.106	1.2638		988.4	637.17	8.7622		998.4	7854.4	5.589		978.4	11083	40.256
992	1.0294e-05	0.20587		1002	31.419	1.3168		992	640.25	8.9154		1002	7877.2	5.2892		982	11109	39.797
995.6	0.11424	0.31563		1005.6	31.78	1.3204		995.6	643.9	8.4895		1005.6	7899.8	5.338		985.6	11135	40.08
999.2	0.10897	0.21201		1009.2	32.127	1.3494		999.2	647.58	8.8472		1009.2	7922.4	5.4049		989.2	11160	39.708
1002.9	0.045857	0.34756		1012.9	32.603	1.2719		1002.9	650.63	8.7865		1012.9	7945.3	5.7563		992.9	11186	40.041
1006.5	0.10272	0.29857		1016.5	32.873	1.3136		1006.5	654.64	8.6091		1016.5	7968.1	5.362		996.5	11212	39.878
1010.2	0.077785	0.13212		1020.2	33.216	1.3367		1010.2	658.18	8.845		1020.2	7990.7	5.4315		1000.2	11237	39.465
1013.8	0.031749	0.25012		1023.8	33.701	1.3456		1013.8	661.23	8.6722		1023.8	8013	5.6412		1003.8	11263	39.969
1017.5	0.12856	0.25008		1027.5	34.056	1.2338		1017.5	665.26	8.5442		1027.5	8035.9	5.4099		1007.5	11288	39.918
1021	8.3655e-06	0.16731		1031	34.296	1.3865		1021	668.66	8.7649		1031	8058.3	5.238		1011	11313	39.183
1025	0.012671	0.26401		1035	34.808	1.369		1025	671.93	8.6412		1035	8080.7	5.6788		1015	11339	39.771
1029	0.22524	0.23565		1039	35.092	1.2567		1029	675.98	8.4251		1039	8103.9	5.7143		1019	11363	39.878
1032	0.10231	0.22474		1042	35.488	1.44		1032	679.45	8.7513		1042	8126.5	5.1769		1022	11389	39.204
1036	0.003482	0.26014		1046	35.89	1.3584		1036	682.63	8.6786		1046	8149.3	5.6177		1026	11414	39.738
1040	0.03032	0.23095		1050	36.322	1.2286		1040	686.57	8.4453		1050	8171.6	5.556		1030	11439	39.445
1043	0.09767	0.28111		1053	36.553	1.3035		1043	690.3	8.6959		1053	8194.2	5.6293		1033	11464	39.797
1047	0.048256	0.22621		1057	37.04	1.3167		1047	693.53	8.7011		1057	8216.8	5.5472		1037	11489	39.297
1051	0.024136	0.27161		1061	37.454	1.3024		1051	697.19	8.4738		1061	8238.8	5.4543		1041	11513	39.512
1054	0.12648	0.30832		1064	37.778	1.321		1054	701.14	8.4225		1064	8261.6	5.4052		1044	11538	39.607
1058	0.11379	0.18801		1068	38.125	1.3166		1058	704.64	8.7321		1068	8283.9	5.3122		1048	11563	38.841
1062	0.079836	0.17225		1072	38.641	1.2715		1062	707.97	8.5529		1072	8305.7	5.652		1052	11588	39.36
1066	0.10566	0.35185		1076	39.017	1.2195		1066	711.74	8.3034		1076	8328.5	5.1605		1056	11613	39.468
1069	0.10097	0.25907		1079	39.262	1.2507		1069	715.77	8.4994		1079	8351.1	5.6448		1059	11637	39.778
1073	0.038715	0.27499		1083	39.714	1.2893		1073	719.16	8.542		1083	8373.1	5.313		1063	11658	28.077
1077	0.085681	0.2364		1087	40.131	1.274		1077	722.59	8.5519		1087	8395	5.7657		1067	11687	39.598
1081	0.11781	0.34811		1091	40.554	1.2777		1081	726.37	8.3085		1091	8417.3	5.1933		1071	11710	40.244
1084	0.25356	0.29105		1094	40.857	1.2712		1084	730.34	8.4077		1094	8439.7	5.5966		1074	11732	38.786
1088	0.12978	0.1995		1098	41.321	1.275		1088	734.03	8.5492		1098	8462.4	5.5417		1078	11760	38.883
1092	0.12305	0.19914		1102	41.779	1.2914		1092	737.42	8.6166		1102	8484.6	5.4657		1082	11785	38.973
1096	0.14538	0.31939		1106	42.22	1.2827		1096	740.98	8.2838		1106	8506.5	5.6697		1086	11809	39.387
1100	0.23078	0.37124		1110	42.573	1.2037		1100	744.9	8.1719		1110	8528.9	5.3421		1090	11833	39.208
1103	0.15864	0.34651		1113	42.957	1.3569		1103	748.9	8.4639		1113	8550.6	5.6594		1093	11857	39.236
1107	0.20547	0.21061		1117	43.422	1.3118		1107	752.49	8.5727		1117	8572.3	5.4422		1097	11881	38.708
1111	0.11765	0.23278		1121	43.917	1.4451		1111	755.98	8.619		1121	8594	5.332		1101	11905	38.601
1115	0.073447	0.28668		1125	44.232	1.3228		1115	759.58	8.4952		1125	8615.8	5.6685		1105	11929	38.301
1119	0.16289	0.33627		1129	44.564	1.274		1119	763.38	8.2297		1129	8637.7	5.397		1109	11953	38.915
1123	0.30776	0.29926		1133	45.044	1.2355		1123	767.47	8.2336		1133	8659.9	5.413		1113	11976	38.999
1126	0.16707	0.1962		1136	45.375	1.3296		1126	771.21	8.3746		1136	8681.9	5.7683		1116	12000	39.163
1130	0.12736	0.2495		1140	45.938	1.3092		1130	774.95	8.4674		1140	8703.3	5.5337		1120	12025	38.713
1134	0.067853	0.23389		1144	46.352	1.3414		1134	778.46	8.4735		1144	8725.3	6.1917		1124	12048	38.568
1138	0.059774	0.18836		1148	46.772	1.3263		1138	782.09	8.4879		1148	8748.2	5.883		1128	12073	38.849
1142	0.10812	0.26145		1152	47.167	1.2966		1142	785.8	8.2759		1152	8770.5	5.5627		1132	12096	39.005
1146	0.24821	0.30013		1156	47.473	1.2421		1146	789.68	8.0658		1156	8792.5	5.3843		1136	12119	39.014
1150	0.26276	0.38194		1160	47.96	1.2022		1150	793.69	8.0629		1160	8814.2	5.2805		1140	12143	38.955
1153	0.28174	0.29869		1163	48.392	1.1407		1153	797.67	8.195		1163	8836.2	5.476		1143	12166	38.974
1157	0.25423	0.25873		1167	48.813	1.2915		1157	801.43	8.308		1167	8857.7	5.651		1147	12189	38.81
1161	0.26428	0.2568		1171	49.264	1.3813		1161	805.16	8.3496		1171	8878.9	5.6369		1151	12213	38.603
1165	0.28968	0.31715		1175	49.739	1.3123		1165	808.86	8.3991		1175	8900.4	5.363		1155	12236	38.413
1169	0.14675	0.29631		1179	50.271	1.3447		1169	812.56	8.413		1179	8922	5.4268		1159	12259	38.286
1173	0.13835	0.26968		1183	50.593	1.3187		1173	816.29	8.3759		1183	8943.6	5.5986		1163	12282	38.702
1177	0.1359	0.31222		1187	51.145	1.2426		1177	819.99	8.2635		1187	8965	5.8525		1167	12306	38.755
1181	0.029298	0.325		1191	51.613	1.402		1181	823.79	8.1563		1191	8986.7	5.7238		1171	12329	38.825
1185	0.16095	0.39001		1195	51.95	1.3199		1185	827.71	8.0927		1195	9008.2	5.7286		1175	12351	38.786
1189	0.23197	0.32234		1199	52.581	1.2772		1189	831.56	8.0589		1199	9029.6	5.5626		1179	12374	38.607
1193	0.20759	0.3198		1203	52.945	1.215		1193	835.44	8.0967		1203	9050.8	5.4314		1183	12397	38.611
1197	0.25354	0.29332		1207	53.344	1.2641		1197	839.25	7.9699		1207	9072.4	5.2709		1187	12420	38.591
1201	0.27434	0.34158		1211	53.781	1.2606		1201	843.11	7.9037		1211	9093.6	5.4783		1191	12443	38.787
1205	0.28077	0.29454		1215	54.317	1.2441		1205	847.14	7.9257		1215	9115.4	5.3838		1195	12466	38.388
1209	0.30779	0.28557		1219	54.779	1.2321		1209	851.05	7.895		1219	9136.9	5.463		1199	12489	38.624
1213	0.40377	0.35664		1223	55.241	1.3135		1213	854.92	7.886		1223	9158	5.46		1203	12511	38.511
1217	0.30981	0.26262		1227	55.592	1.2873		1217	858.87	7.9204		1227	9179.2	5.5745		1207	12534	38.432
1221	0.26256	0.34149		1231	56.204	1.2795		1221	862.62	7.9845		1231	9200.3	5.4727		1211	12557	38.531
1225	0.34778	0.40092		1235	56.559	1.2833		1225	866.58	7.9695		1235	9221.3	5.5085		1215	12579	38.345
1229	0.2888	0.35193		1239	57.052	1.2073		1229	870.48	7.8822		1239	9243.1	5.6401		1219	12602	38.434
1233	0.35178	0.38561		1243	57.555	1.2494		1233	874.37	7.8173		1243	9264.1	5.5097		1223	12624	38.371
1237	0.3771	0.41129		1247	58.049	1.252		1237	878.29	7.8512		1247	9285	5.4987		1227	12646	38.337
1241	0.32219	0.38356		1251	58.519	1.2676		1241	882.12	7.8718		1251	9306.2	5.4808		1231	12669	38.252
1245	0.3131	0.44129		1255	58.995	1.2636		1245	886.04	7.8803		1255	9326.9	5.5906		1235	12691	38.277
1249	0.17989	0.42757		1259	59.43	1.2473		1249	889.93	7.8214		1259	9348.1	5.5377		1239	12713	38.436
1253	0.22996	0.33979		1263	59.904	1.2076		1253	893.73	7.9199		1263	9369	5.814		1243	12735	38.538
1257	0.27917	0.32978		1267	60.428	1.2712		1257	897.74	7.97		1267	9390.2	5.8407		1247	12757	38.395
1261	0.2672	0.3637		1271	60.822	1.4178		1261	901.69	8.0126		1271	9411.4	5.6946		1251	12779	38.296
1265	0.29294	0.33777		1275	61.354	1.4619		1265	905.6	8.0567		1275	9432.3	5.5108		1255	12801	38.19
1269	0.32983	0.33163		1279	61.809	1.2326		1269	909.65	8.0743		1279	9453.7	5.4652		1259	12822	37.994
1273	0.34229	0.25338		1283	62.357	1.2353		1273	913.71	8.0722		1283	9474.5	5.5023		1263	12844	38.029
1277	0.33981	0.34876		1287	62.774	1.2516		1277	917.88	7.9879		1287	9495.3	5.5939		1267	12866	37.926
1281	0.32014	0.37873		1291	63.2	1.3559		1281	921.86	7.9359		1291	9515.8	5.9111		1271	12888	38.249
1286	0.42923	0.38318		1296	63.696	1.2885		1286	925.61	7.7474		1296	9536.6	5.679		1276	12909	38.236
1290	0.49304	0.39421		1300	64.523	1.2196		1290	929.46	7.6109		1300	9557.6	5.6803		1280	12931	38.11
1294	0.33787	0.42335		1304	64.804	1.3086		1294	933.23	7.7008		1304	9578.7	5.7652		1284	12953	37.996
1298	0.34091	0.42586		1308	65.419	1.1125		1298	937.2	7.7365		1308	9597.8	5.8443		1288	12974	38.29
1302	0.29187	0.29745		1312	65.882	1.3072		1302	941.19	7.9727		1312	9618.7	5.6024		1292	12996	38.132
1306	0.33612	0.31213		1316	66.434	1.3264		1306	945.36	7.9766		1316	9639.3	5.3721		1296	13017	38.112
1310	0.37323	0.33815		1320	66.882	1.2857		1310	949.5	7.9173		1320	9660.2	5.5769		1300	13038	38.021
1314	0.42779	0.42843		1324	67.317	1.3007		1314	953.59	7.7547		1324	9681	5.8779		1304	13059	38.201
1319	0.41197	0.50913		1329	67.848	1.2017		1319	957.4	7.6559		1329	9701.5	5.6217		1309	13081	38.152
1323	0.34009	0.3784		1333	68.474	1.1999		1323	961.1	7.674		1333	9722	5.8099		1313	13102	38.298
1327	0.35496	0.3439		1337	69.01	1.2556		1327	965.2	7.8407		1337	9742.2	5.877		1317	13123	38.202
1331	0.43533	0.30031		1341	69.444	1.222		1331	969.41	7.8784		1341	9762.8	5.716		1321	13144	38.043
1335	0.46214	0.41033		1345	69.927	1.1882		1335	973.69	7.6662		1345	9783.8	5.724		1325	13166	38.386
1340	0.46086	0.41185		1350	70.434	1.3202		1340	977.58	7.6257		1350	9804	5.5645		1330	13186	38.17
1344	0.42214	0.42654		1354	71.039	1.2443		1344	981.36	7.5701		1354	9823.9	5.5985		1334	13207	37.966
1348	0.51432	0.24913		1358	71.551	1.2567		1348	985.32	7.7268		1358	9844.8	5.6758		1338	13228	38.086
1352	0.44045	0.32298		1362	72.081	1.2474		1352	989.53	7.7861		1362	9864.9	5.508		1342	13250	37.825
1356	0.47889	0.39808		1366	72.53	1.2018		1356	993.77	7.6797		1366	9885.1	5.9376		1346	13270	38.214
1361	0.46939	0.35987		1371	73.05	1.2433		1361	997.61	7.4601		1371	9904.9	5.6273		1351	13291	38.071
1365	0.37622	0.39218		1375	73.539	1.2407		1365	1001.4	7.629		1375	9924.7	5.8281		1355	13312	38.147
1369	0.42678	0.25858		1379	74.139	1.2429		1369	1005.7	7.7011		1379	9945.4	6.1957		1359	13332	37.93
1373	0.53016	0.38269		1383	74.715	1.1487		1373	1010	7.6303		1383	9965.6	5.9132		1363	13353	37.99
1378	0.47802	0.45838		1388	75.114	1.2418		1378	1013.7	7.3182		1388	9985.6	5.6376		1368	13373	37.862
1382	0.56139	0.36981		1392	75.704	1.1617		1382	1017.7	7.5507		1392	10006	6.0249		1372	13393	38.259
1386	0.58373	0.42468		1396	76.251	1.2054		1386	1022	7.6688		1396	10026	5.7966		1376	13414	37.789
1391	0.61031	0.48684		1401	76.749	1.2272		1391	1026.2	7.507		1401	10046	5.8851		1381	13434	38.032
1395	0.55698	0.40475		1405	77.336	1.2573		1395	1029.9	7.3879		1405	10066	5.6747		1385	13455	38.129
1399	0.61221	0.4006		1409	77.867	1.2365		1399	1034	7.6104		1409	10086	5.7728		1389	13475	37.724
1403	0.57803	0.41576		1413	78.419	1.2286		1403	1038.5	7.4624		1413	10106	5.9622		1393	13495	37.954
1408	0.63755	0.39334		1418	78.921	1.1979		1408	1042.2	7.3015		1418	10126	5.5748		1398	13515	37.945
1412	0.44669	0.42386		1422	79.48	1.2596		1412	1046.2	7.4626		1422	10146	5.7025		1402	13536	37.819
1416	0.67469	0.4049		1426	80.034	1.2414		1416	1050.7	7.4781		1426	10167	6.0516		1406	13557	37.914
1421	0.66742	0.37352		1431	80.561	1.2586		1421	1054.5	7.2309		1431	10187	5.3451		1411	13576	37.794
1425	0.45769	0.3572		1435	81.142	1.2577		1425	1058.5	7.4978		1435	10206	5.7631		1415	13596	37.81
1429	0.62348	0.34771		1439	81.628	1.2756		1429	1062.9	7.4099		1439	10225	5.9296		1419	13616	38.061
1434	0.56516	0.52909		1444	82.234	1.2344		1434	1066.8	7.2566		1444	10245	5.6846		1424	13636	37.804
1438	0.57828	0.35072		1448	82.91	1.2423		1438	1070.8	7.4582		1448	10265	5.5773		1428	13655	37.752
1442	0.57213	0.39347		1452	83.273	1.1865		1442	1075.2	7.2867		1452	10285	5.8046		1432	13675	37.941
1447	0.61433	0.42874		1457	83.857	1.2571		1447	1078.9	7.2552		1457	10306	6.1524		1437	13696	37.169
1451	0.68783	0.36886		1461	84.397	1.2511		1451	1083.3	7.411		1461	10325	5.497		1441	13715	37.816
1456	0.6851	0.41341		1466	84.994	1.1858		1456	1087.3	7.1771		1466	10345	5.7031		1446	13735	37.723
1460	0.67994	0.43841		1470	85.63	1.1936		1460	1091.2	7.3552		1470	10365	5.7618		1450	13754	37.737
1464	0.64465	0.49084		1474	86.119	1.1339		1464	1095.7	7.2673		1474	10385	5.9825		1454	13774	38.322
1469	0.66579	0.46076		1479	86.712	1.1905		1469	1099.4	7.1893		1479	10405	6.0169		1459	13793	37.743
1473	0.73182	0.42849		1483	87.238	1.1894		1473	1103.8	7.3634		1483	10424	5.6202		1463	13813	38.006
1478	0.70691	0.45097		1488	87.847	1.1555		1478	1107.8	7.175		1488	10444	5.8		1468	13831	37.661
1482	0.75136	0.47075		1492	88.378	1.2217		1482	1111.8	7.3526		1492	10463	5.6646		1472	13850	37.654
1487	0.71654	0.41373		1497	88.994	1.1385		1487	1116.1	7.144		1497	10482	5.9503		1477	13870	37.777
1491	0.75041	0.5168		1501	89.547	1.1216		1491	1120	7.2444		1501	10502	5.8353		1481	13889	37.863
1496	0.76799	0.46385		1506	90.088	1.1804		1496	1124.3	7.1126		1506	10522	5.9665		1486	13908	37.771
1500	0.76124	0.44122		1510	90.703	1.2285		1500	1128.1	7.2348		1510	10542	6.2099		1490	13927	37.881
1504	0.85303	0.45042		1514	91.275	1.2031		1504	1132.5	7.1587		1514	10562	6.0323		1494	13946	37.862
1509	0.81169	0.47001		1519	91.895	1.1361		1509	1136.3	7.1085		1519	10581	6.1484		1499	13966	37.947
1513	0.80216	0.49686		1523	92.325	1.1121		1513	1140.7	7.1852		1523	10600	5.9406		1503	13985	37.752
1518	0.85728	0.45633		1528	92.968	1.1302		1518	1144.5	7.1712		1528	10620	6.0499		1508	14004	37.76
1522	0.82553	0.50855		1532	93.628	1.1681		1522	1148.8	7.0764		1532	10637	6.3186		1512	14023	37.79
1527	0.82966	0.55837		1537	94.158	1.143		1527	1152.6	7.1337		1537	10657	5.9999		1517	14042	37.899
1531	0.8331	0.49093		1541	94.663	1.1643		1531	1157.1	7.1319		1541	10676	5.9577		1521	14061	37.325
1536	0.85763	0.54739		1546	95.383	1.1451		1536	1161	7.1037		1546	10695	5.8042		1526	14080	38.76
1541	0.85513	0.49644		1551	95.872	1.07		1541	1165.3	7.0166		1551	10715	5.838		1531	14098	37.794
1545	0.82073	0.49777		1555	96.552	1.164		1545	1169.2	7.0672		1555	10734	5.6068		1535	14117	37.864
1550	0.86842	0.54524		1560	97.119	1.1699		1550	1173.4	6.9827		1560	10753	5.8948		1540	14136	37.593
1554	0.91491	0.45829		1564	97.671	1.1679		1554	1177.6	7.0844		1564	10773	5.8123		1544	14155	37.649
1559	0.95476	0.47997		1569	98.242	1.1569		1559	1181.6	7.9233		1569	10792	5.9373		1549	14174	37.676
1563	0.87479	0.5357		1573	98.845	1.1973		1563	1185.2	6.9423		1573	10811	5.7141		1553	14192	37.73
1568	0.93626	0.52531		1578	99.465	1.1406		1568	1189.6	6.9795		1578	10830	6.0185		1558	14211	37.915
1572	0.97397	0.51709		1582	99.952	1.1585		1572	1194	6.9437		1582	10850	6.1		1562	14230	37.786
1577	0.92306	0.47019		1587	100.66	1.1384		1577	1198.2	6.9856		1587	10869	5.8643		1567	14249	37.513
1582	1.084	0.51478		1592	101.35	1.0742		1582	1202.3	6.8876		1592	10888	5.9296		1572	14267	37.752
1586	1.1056	0.4464		1596	101.97	1.0519		1586	1206.3	6.9119		1596	10906	5.9228		1576	14286	37.807
1591	0.98058	0.50169		1601	102.57	1.138		1591	1210.4	6.9123		1601	10927	8.4118		1581	14305	37.739
1596	1.071	0.52951		1606	103.09	1.0963		1596	1214.6	6.8727		1606	10945	5.9665		1586	14323	37.764
1600	1.0483	0.54441		1610	103.72	1.1104		1600	1218.5	7.0702		1610	10963	6.0332		1590	14342	37.722
1605	1.1448	0.54372		1615	104.35	1.066		1605	1222.8	6.8401		1615	10982	5.8329		1595	14361	37.476
1609	1.0997	0.51664		1619	104.96	1.0917		1609	1227.4	6.8311		1619	11000	6.1727		1599	14379	37.977
1614	1.0991	0.55334		1624	105.52	1.1545		1614	1230.9	6.8469		1624	11019	5.9343		1604	14397	37.739
1619	1.0839	0.53062		1629	106.16	1.1315		1619	1235	6.8031		1629	11037	5.9036		1609	14416	37.567
1623	1.1527	0.41003		1633	106.77	1.0901		1623	1239.2	6.8421		1633	11056	6.0207		1613	14434	37.78
1628	1.0708	0.66259		1638	107.41	1.1528		1628	1243.2	6.7545		1638	11074	5.9967		1618	14452	37.598
1633	1.1329	0.59837		1643	108.06	1.0033		1633	1247.1	6.7889		1643	11094	6.3416		1623	14470	37.4
1638	1.1836	0.51438		1648	108.53	1.0997		1638	1251.4	6.8551		1648	11112	6.8859		1628	14488	37.693
1642	1.2999	0.57256		1652	109.24	1.0783		1642	1255.5	6.7489		1652	11130	5.8752		1632	14507	37.674
1647	1.2192	0.60378		1657	109.83	1.1573		1647	1259.6	6.7747		1657	11149	5.9734		1637	14525	37.664
1652	1.2567	0.59581		1662	110.45	1.1293		1652	1263.8	6.6711		1662	11167	6.033		1642	14542	37.634
1656	1.3296	0.56052		1666	111.18	1.1469		1656	1267.9	6.7703		1666	11185	6.2008		1646	14560	37.556
1661	1.2077	0.53949		1671	111.7	1.0499		1661	1271.8	6.6397		1671	11204	6.0679		1651	14578	37.364
1666	1.276	0.53999		1676	112.28	1.1057		1666	1275.8	6.6517		1676	11222	6.06		1656	14596	37.621
1671	1.3124	0.61858		1681	112.97	1.0986		1671	1280.1	6.5654		1681	11241	5.9693		1661	14615	37.603
1675	1.3234	0.57549		1685	113.55	1.1531		1675	1284.3	6.6767		1685	11260	5.989		1665	14632	37.753
1680	1.3967	0.54477		1690	114.22	1.092		1680	1288.2	6.6272		1690	11278	6.0293		1670	14650	37.617
1685	1.3622	0.59347		1695	114.8	1.0804		1685	1292.3	6.6299		1695	11297	6.1474		1675	14667	37.639
1690	1.4025	0.59577		1700	115.51	1.1259		1690	1296.4	6.6109		1700	11315	6.0664		1680	14685	37.702
1695	1.4423	0.5614		1705	116.12	1.0538		1695	1300.6	6.5938		1705	11333	6.0658		1685	14703	37.799
1699	1.401	0.62374		1709	116.76	1.0378		1699	1304.6	6.6036		1709	11351	5.9287		1689	14729	44.002
1704	1.5131	0.57317		1714	117.39	1.0872		1704	1308.6	6.5909		1714	11370	6.1279		1694	14740	37.894
1709	1.4851	0.63967		1719	117.98	1.0592		1709	1312.6	6.5098		1719	11388	6.1023		1699	14756	37.408
1714	1.4968	0.58404		1724	118.69	1.041		1714	1316.8	6.5181		1724	11406	6.0049		1704	14772	37.619
1719	1.5026	0.57848		1729	119.27	1.0677		1719	1320.9	6.5092		1729	11424	6.0465		1709	14789	37.728
1723	1.5845	0.6153		1733	119.9	1.0702		1723	1325	6.4817		1733	11445	6.2364		1713	14806	37.918
1728	1.5639	0.59092		1738	120.63	1.0074		1728	1329.1	6.4958		1738	11464	6.1738		1718	14823	37.629
1733	1.6379	0.59384		1743	121.24	1.0668		1733	1333	6.4492		1743	11481	6.1702		1723	14840	37.85
1738	1.5286	0.57576		1748	121.89	1.0473		1738	1337.2	6.4658		1748	11500	6.7817		1728	14858	37.788
1743	1.6036	0.65034		1753	122.56	1.0257		1743	1341.3	6.4751		1753	11518	6.135		1733	14875	37.795
1748	1.6169	0.57152		1758	123.22	1.015		1748	1345.3	6.4987		1758	11535	6.0911		1738	14892	37.808
1753	1.7296	0.61329		1763	123.79	1.187		1753	1349.5	6.4214		1763	11553	5.4017		1743	14909	37.803
1758	1.6499	0.62141		1768	124.46	1.1242		1758	1353.5	6.4416		1768	11572	6.2262		1748	14927	37.801
1762	1.6893	0.61643		1772	125.11	1.054		1762	1357.5	6.4356		1772	11589	6.2815		1752	14946	43.188
1767	1.6971	0.61818		1777	125.76	1.0464		1767	1361.6	6.5053		1777	11607	6.2511		1757	14962	38.119
1772	1.7531	0.62634		1782	126.33	1.0317		1772	1365.3	6.3316		1782	11625	6.2709		1762	14977	36.438
1777	1.8058	0.61153		1787	127.09	1.0186		1777	1369.6	6.348		1787	11642	6.1952		1767	14997	37.839
1782	1.775	0.68831		1792	127.75	1.0088		1782	1373.7	6.3656		1792	11661	9.9637		1772	15013	37.661
1787	1.8204	0.58634		1797	128.39	1.047		1787	1377.9	6.3065		1797	11679	6.3951		1777	15030	37.776
1792	1.9263	0.65175		1802	129.02	1.03		1792	1381.9	6.3018		1802	11697	6.1556		1782	15047	37.885
1797	1.932	0.66294		1807	129.62	1.0665		1797	1386.1	6.2554		1807	11714	6.2597		1787	15064	37.66
1802	1.8875	0.67579		1812	130.37	1.0549		1802	1390.2	6.2614		1812	11732	6.2551		1792	15080	37.639
1807	1.9635	0.6598		1817	131.03	1.054		1807	1394.2	6.2871		1817	11749	6.233		1797	15098	37.802
1812	1.9717	0.68892		1822	131.71	1.0324		1812	1398.3	6.2211		1822	11767	6.2637		1802	15114	37.732
1817	2.1008	0.60478		1827	132.32	0.993		1817	1402.3	6.3109		1827	11785	6.1001		1807	15131	37.672
1822	2.0635	0.6038		1832	133.03	0.95806		1822	1406.2	6.2226		1832	11803	10.857		1812	15148	37.7
1827	2.1069	0.66879		1837	133.73	1.0421		1827	1410.4	6.1836		1837	11821	6.4853		1817	15165	37.728
1832	2.091	0.63095		1842	134.37	1.0607		1832	1414.5	6.1807		1842	11836	6.3043		1822	15181	37.941
1837	2.0963	0.66681		1847	135.05	1.035		1837	1418.6	6.1868		1847	11854	6.2755		1827	15197	37.837
1842	2.1306	0.60536		1852	135.71	1.0147		1842	1422.6	6.1387		1852	11872	6.3458		1832	15214	37.4
1847	2.0876	0.70509		1857	136.42	1.0536		1847	1426.6	6.1486		1857	11888	5.6261		1837	15230	37.582
1852	2.2043	0.64773		1862	137.05	1.0755		1852	1430.7	6.1748		1862	11908	7.133		1842	15246	37.8
1857	2.1696	0.63998		1867	137.72	1.0227		1857	1434.9	6.1491		1867	11924	6.4816		1847	15261	37.662
1862	2.2877	0.65692		1872	138.46	0.98925		1862	1438.8	6.1114		1872	11940	6.3993		1852	15269	37.674
1867	2.2996	0.67371		1877	139.05	1.0011		1867	1442.9	6.1011		1877	11937	11.365		1857	15286	37.759
1872	2.3474	0.66911		1882	139.76	1.0411		1872	1446.7	5.7327		1882	11972	6.7279		1862	15306	39.296
1878	2.2987	0.63441		1888	140.45	0.99322		1878	1450.6	6.067		1888	11990	6.4666		1868	15318	37.85
1883	2.4088	0.69067		1893	141.17	0.97737		1883	1454.9	6.0989		1893	12006	6.8102		1873	15335	37.812
1888	2.3378	0.70307		1898	141.83	1.0176		1888	1459	6.1381		1898	12024	6.4267		1878	15351	38.016
1893	2.4113	0.75004		1903	142.5	0.97193		1893	1463.1	6.026		1903	12044	6.8676		1883	15366	38.332
1898	2.5234	0.68401		1908	143.21	0.97327		1898	1467.2	5.9937		1908	12057	6.6291		1888	15382	38.477
1903	2.4792	0.62598		1913	143.83	0.94367		1903	1471.1	6.0199		1913	12075	6.4796		1893	15398	37.634
1908	2.5004	0.70037		1918	144.57	1.027		1908	1475.3	6.0004		1918	12093	6.3258		1898	15414	37.716
1913	2.604	0.70659		1923	145.18	0.99096		1913	1479.3	6.0061		1923	12111	6.3634		1903	15430	37.717
1919	2.5804	0.6745		1929	145.93	1.079		1919	1483.3	5.9976		1929	12128	6.3731		1909	15446	37.819
1924	2.6341	0.80381		1934	146.64	0.93617		1924	1487.3	5.975		1934	12145	6.3296		1914	15456	37.712
1929	2.5835	0.71515		1939	147.23	0.91938		1929	1491.3	5.878		1939	12162	6.3668		1919	15473	37.775
1934	2.6235	0.61912		1944	148.05	1.0698		1934	1495.3	5.9265		1944	12179	6.4385		1924	15488	38.235
1939	2.8013	0.60259		1949	148.64	1.0325		1939	1499.4	5.9302		1949	12197	6.4192		1929	15503	37.918
1945	2.7736	0.69352		1955	149.37	0.9751		1945	1503.5	5.9181		1955	12213	6.5547		1935	15518	38.615
1950	2.7719	0.64689		1960	150.05	0.91722		1950	1507.5	5.8985		1960	12230	6.4847		1940	15534	37.845
1955	2.8403	0.69727		1965	150.78	0.97403		1955	1511.6	5.8998		1965	12247	6.6553		1945	15549	37.739
1960	2.8567	0.72439		1970	151.45	1.0002		1960	1515.7	5.8715		1970	12265	6.3939		1950	15564	37.627
1966	2.8509	0.68941		1976	152.16	0.97478		1966	1519.7	5.8218		1976	12282	6.4967		1956	15578	37.666
1971	2.9043	0.72718		1981	152.79	0.97331		1971	1523.6	5.9255		1981	12322	16.777		1961	15593	37.675
1976	2.9534	0.68463		1986	153.56	1.0017		1976	1527.7	5.7439		1986	12311	7.5761		1966	15605	36.417
1981	2.9762	0.73795		1991	154.24	0.98461		1981	1531.7	5.8325		1991	12331	6.6917		1971	15619	37.824
1987	2.9916	0.65844		1997	154.98	0.96973		1987	1535.8	5.8287		1997	12349	6.4546		1977	15640	37.732
1992	3.0833	0.63132		2002	155.68	0.97456		1992	1539.8	5.7907		2002	12366	6.4863		1982	15655	37.724
1997	3.0711	0.67224		2007	156.39	1.0019		1997	1543.8	5.7806		2007	12384	6.5312		1987	15671	37.871
2003	3.2309	0.6773		2013	157.13	0.92572		2003	1547.8	5.7613		2013	12401	6.4722		1993	15684	37.678
2008	3.2073	0.7647		2018	157.8	0.97796		2008	1551.8	5.7198		2018	12418	6.5234		1998	15695	38.302
2013	3.2317	0.66459		2023	158.54	0.95574		2013	1555.8	5.7284		2023	12435	6.6094		2003	15709	37.73
2018	3.2345	0.71802		2028	159.27	0.92373		2018	1560	5.6853		2028	12452	6.663		2008	15724	37.532
2024	3.3217	0.7373		2034	159.9	0.94141		2024	1563.9	5.7306		2034	12468	6.509		2014	15738	37.479
2029	3.3173	0.77089		2039	160.59	0.97821		2029	1568	5.7015		2039	12485	6.5266		2019	15752	37.675
2035	3.3192	0.70921		2045	161.34	0.95906		2035	1572.1	5.7019		2045	12501	6.7023		2025	15775	37.782
2040	3.3725	0.72365		2050	162.09	0.94957		2040	1576.2	5.6838		2050	12518	6.6544		2030	15784	37.754
2045	3.4105	0.69244		2055	162.72	0.93301		2045	1580.2	5.6302		2055	12534	6.6546		2035	15803	36.73
2051	3.4625	0.75776		2061	163.46	0.92723		2051	1584.1	5.6897		2061	12552	6.6368		2041	15816	37.499
2056	3.5108	0.77691		2066	164.27	0.92037		2056	1588.2	5.5588		2066	12568	6.6247		2046	15829	37.703
2061	3.5662	0.71134		2071	164.9	0.95225		2061	1592.2	5.5962		2071	12585	6.6516		2051	15844	38.121
2067	3.5682	0.71344		2077	165.67	0.94105		2067	1596.4	5.6848		2077	12601	6.159		2057	15854	37.963
2072	3.6441	0.74949		2082	166.34	0.97623		2072	1600.3	5.6335		2082	12618	6.9994		2062	15868	37.493
2078	3.6907	0.63782		2088	167.07	0.90718		2078	1604.3	5.5278		2088	12635	6.6273		2068	15892	37.785
2083	3.7311	0.73576		2093	167.78	0.94302		2083	1608.3	5.5649		2093	12650	6.684		2073	15905	38.487
2089	3.791	0.68212		2099	168.55	0.95115		2089	1612.4	5.5033		2099	12666	6.9905		2079	15913	37.685
2094	3.8103	0.78206		2104	169.28	1.008		2094	1616.3	5.5093		2104	12683	6.4373		2084	15927	37.798
2100	3.9114	0.64747		2110	170.02	0.86847		2100	1620.3	5.5117		2110	12698	6.8155		2090	15943	37.718
2105	3.9045	0.71859		2115	170.74	0.91519		2105	1624.3	5.5308		2115	12713	6.7088		2095	15958	37.632
2111	4.0211	0.74188		2121	171.44	0.92333		2111	1628.2	5.4496		2121	12731	9.2689		2101	15961	37.8
2116	4.0255	0.75523		2126	172.1	0.9335		2116	1632.3	5.378		2126	12746	6.9016		2106	15982	37.831
2122	4.0983	0.67447		2132	172.91	0.7883		2122	1636.2	5.4588		2132	12763	6.7484		2112	15998	37.949
2127	4.1028	0.73013		2137	173.61	0.9353		2127	1640.3	5.4734		2137	12780	6.5816		2117	16015	37.729
2133	4.1516	0.74581		2143	174.36	0.99347		2133	1644.1	5.5292		2143	12796	6.6228		2123	16030	37.672
2138	4.1346	0.66243		2148	175.03	0.89943		2138	1648.1	5.4126		2148	12812	6.8779		2128	16044	37.558
2144	4.2527	0.79479		2154	175.8	0.8795		2144	1652.1	5.4286		2154	12828	6.6768		2134	16059	37.87
2149	4.2803	0.7081		2159	176.53	0.92643		2149	1656.1	5.4459		2159	12844	6.722		2139	16072	37.967
2155	4.3451	0.73697		2165	177.23	0.90734		2155	1660.1	5.3798		2165	12850	4.7071		2145	16087	38.412
2160	4.3979	0.72196		2170	178.02	0.92194		2160	1664.2	5.3414		2170	12874	6.6977		2150	16097	37.806
2166	4.345	0.77576		2176	178.79	0.91985		2166	1668	5.3834		2176	12891	6.8863		2156	16115	37.941
2171	4.4882	0.73669		2181	179.44	0.94547		2171	1672.1	5.2939		2181	12907	6.9759		2161	16128	37.809
2177	4.4934	0.77687		2187	180.23	0.96116		2177	1676.2	5.354		2187	12915	8.0401		2167	16143	37.719
2183	4.6156	0.69823		2193	180.94	0.93096		2183	1680.1	5.3388		2193	12932	7.0148		2173	16157	37.737
2188	4.6646	0.77009		2198	181.69	0.88717		2188	1684.1	5.2791		2198	12948	7.0778		2178	16171	38.864
2194	4.6712	0.76753		2204	182.48	0.89707		2194	1688.1	5.325		2204	12963	6.8247		2184	16182	37.676
2200	4.7411	0.68789		2210	183.15	0.88435		2200	1692	5.2574		2210	12979	6.782		2190	16193	39.604
2205	4.886	0.66946		2215	183.91	0.93552		2205	1696	5.2408		2215	12995	7.0188		2195	16209	43.938
2211	4.8625	0.66841		2221	184.66	0.87589		2211	1700	5.2868		2221	13011	6.3434		2201	16223	38.534
2217	4.7996	0.72881		2227	185.43	0.90735		2217	1703.9	5.1882		2227	13027	6.855		2207	16237	38.093
2222	4.9414	0.71932		2232	186.13	0.92826		2222	1708	5.181		2232	13043	6.7811		2212	16250	37.834
2228	4.9217	0.75309		2238	186.84	0.9559		2228	1711.9	5.3207		2238	13062	5.27		2218	16262	38.718
2234	5.0065	0.73562		2244	187.66	0.81383		2234	1716.1	5.3885		2244	13075	6.8783		2224	16274	37.857
2239	5.0942	0.70839		2249	188.4	0.91362		2239	1719.9	5.2645		2249	13090	6.8582		2229	16288	37.868
2245	5.1032	0.73391		2255	189.09	0.85822		2245	1723.7	5.11		2255	13107	6.887		2235	16302	37.695
2251	5.1757	0.77679		2261	189.89	0.93979		2251	1727.6	5.3472		2261	13123	6.9656		2241	16316	37.899
2256	5.2191	0.77706		2266	190.63	0.85882		2256	1731.5	5.2373		2266	13138	6.8955		2246	16328	36.53
2262	5.2892	0.70374		2272	191.41	0.81259		2262	1735.4	5.2436		2272	13154	6.9059		2252	16341	37.801
2268	5.2967	0.71335		2278	192.16	0.98402		2268	1739.4	5.1136		2278	13170	8.3972		2258	16355	34.664
2274	5.3785	0.67689		2284	192.87	0.86937		2274	1743.2	5.1868		2284	13187	6.9323		2264	16370	38.555
2279	5.432	0.77793		2289	193.68	0.85906		2279	1747.1	5.2245		2289	13202	7.0427		2269	16382	36.904
2285	5.4947	0.77461		2295	194.45	0.88476		2285	1751	5.14		2295	13217	6.899		2275	16395	36.94
2291	5.5263	0.7258		2301	195.03	0.93077		2291	1754.8	5.1848		2301	13233	7.08		2281	16409	39.594
2297	5.7188	0.74979		2307	195.96	0.9102		2297	1758.7	5.2012		2307	13249	6.9036		2287	16422	36.159
2303	5.7105	0.70341		2313	196.6	0.8564		2303	1763.2	5.748		2313	13265	6.9237		2293	16430	37.884
2308	5.702	0.7445		2318	197.44	0.85884		2308	1766.8	5.1822		2318	13280	6.8342		2298	16443	38.899
2314	5.7888	0.7114		2324	198.17	0.89175		2314	1770.5	5.1609		2324	13296	6.8655		2304	16454	37.763
2320	5.84	0.75376		2330	198.97	0.9603		2320	1774.3	5.1884		2330	13304	4.5406		2310	16468	38.454
2326	5.8874	0.70955		2336	199.63	0.7948		2326	1779	4.2178		2336	13324	7.1482		2316	16482	37.996
2332	5.9997	0.75562		2342	200.46	0.90534		2332	1781.7	5.128		2342	13341	7.0349		2322	16493	38.183
2338	6.0308	0.74411		2348	201.25	0.80781		2338	1785.8	5.1103		2348	13357	7.0646		2328	16508	37.719
2344	6.0185	0.78918		2354	202.06	0.89266		2344	1789.7	5.1395		2354	13373	6.9884		2334	16526	38.718
2349	6.2116	0.77791		2359	202.76	0.85742		2349	1793.6	5.0875		2359	13388	7.0302		2339	16545	37.047
2355	6.2292	0.72969		2365	203.51	0.80394		2355	1797.5	4.8587		2365	13422	21.693		2345	16548	37.931
2361	6.2416	0.71244		2371	204.36	0.83651		2361	1801.2	5.008		2371	13424	7.478		2351	16560	37.877
2367	6.303	0.75785		2377	205.05	0.89933		2367	1805.2	5.0416		2377	13436	7.0828		2357	16574	37.784
2373	6.3635	0.79664		2383	205.86	0.83491		2373	1809	5.0791		2383	13451	7.0259		2363	16587	37.738
2379	6.4167	0.73228		2389	206.64	0.86837		2379	1813	5.0858		2389	13466	7.0864		2369	16602	39.771
2385	6.5415	0.76257		2395	207.33	0.94222		2385	1816.9	5.1155		2395	13480	7.177		2375	16614	37.901
2391	6.534	0.82674		2401	208.16	0.85067		2391	1820.8	5.0606		2401	13495	7.0499		2381	16628	37.743
2397	6.697	0.73792		2407	209	0.83206		2397	1824.6	4.9779		2407	13518	12.219		2387	16641	37.892
2403	6.6972	0.70269		2413	209.65	0.92825		2403	1828.3	4.9652		2413	13530	7.045		2393	16653	37.869
2409	6.7601	0.72346		2419	210.51	0.8263		2409	1832.2	5.0099		2419	13545	5.8691		2399	16666	37.928
2415	6.7988	0.75563		2425	211.3	0.804		2415	1836.3	4.9986		2425	13559	6.8111		2405	16678	37.928
2421	6.9034	0.69274		2431	212.1	0.91405		2421	1840.1	5.0003		2431	13576	6.2018		2411	16690	38.026
2427	7.0141	0.63859		2437	212.9	0.81748		2427	1844	4.9668		2437	13592	7.07		2417	16700	42.709
2433	7.0247	0.79493		2443	213.63	0.83156		2433	1847.9	4.9402		2443	13605	7.076		2423	16713	42.842
2439	7.0577	0.77766		2449	214.37	0.88216		2439	1851.9	4.9371		2449	13617	8.4232		2429	16723	38.214
2445	7.2182	0.70222		2455	215.2	0.83383		2445	1855.7	4.9013		2455	13632	6.9635		2435	16741	38.268
2451	7.2473	0.7282		2461	215.96	0.84973		2451	1859.6	4.9304		2461	13640	7.0234		2441	16753	37.941
2457	7.3157	0.68346		2467	216.79	0.82689		2457	1863.4	4.9566		2467	13658	7.5342		2447	16766	37.905
2463	7.3382	0.66981		2473	217.57	0.88584		2463	1867.3	4.9755		2473	13675	6.5653		2453	16779	38.02
2469	7.4502	0.75024		2479	218.3	0.85705		2469	1871.1	4.9071		2479	13688	7.1786		2459	16790	37.783
2475	7.4833	0.708		2485	219.11	0.80465		2475	1874.9	4.8408		2485	13702	7.2365		2465	16801	40.23
2481	7.5798	0.76473		2491	219.89	0.89053		2481	1878.8	4.933		2491	13718	7.093		2471	16811	36.182
2488	7.6496	0.74798		2498	220.77	0.87575		2488	1882.6	4.8761		2498	13732	7.2162		2478	16821	42.416
2494	7.6598	0.69247		2504	221.48	0.82599		2494	1886.4	4.8241		2504	13747	7.2863		2484	16835	38.148
2500	7.7681	0.72411		2510	222.26	0.87318		2500	1890.3	4.9094		2510	13762	7.1805		2490	16850	37.842
2506	7.8703	0.77039		2516	223.1	0.85394		2506	1894.1	4.8911		2516	13777	6.8266		2496	16862	37.944
2512	7.9516	0.74248		2522	223.88	0.92927		2512	1898.1	4.8777		2522	13792	7.4492		2502	16875	38.018
2518	8.0901	0.69353		2528	224.64	0.81865		2518	1902	4.8343		2528	13807	7.1677		2508	16888	38.111
2524	8.1077	0.713		2534	225.38	0.89832		2524	1906.6	5.5886		2534	13822	7.1644		2514	16900	37.974
2531	8.1729	0.74192		2541	226.19	0.86312		2531	1910.2	4.8459		2541	13835	5.857		2521	16910	37.958
2537	8.2321	0.71039		2547	227.03	0.84287		2537	1914	4.7915		2547	13851	7.2567		2527	16922	39.394
2543	8.2533	0.74072		2553	227.8	0.80271		2543	1917.9	4.7877		2553	13865	7.1508		2533	16936	40.167
2549	8.3669	0.73428		2559	228.62	0.80744		2549	1921.7	4.7846		2559	13880	7.3621		2539	16943	38.049
2555	8.5047	0.69511		2565	229.41	0.82987		2555	1925.5	4.7796		2565	13894	7.2001		2545	16959	38.098
2562	8.5639	0.74466		2572	230.23	0.85272		2562	1929.4	4.9157		2572	13908	7.3526		2552	16971	37.995
2568	8.6083	0.77849		2578	231.05	0.90343		2568	1933.2	4.7975		2578	13924	7.3212		2558	16984	38.138
2574	8.6701	0.73822		2584	231.91	0.89165		2574	1937.1	4.7302		2584	13941	6.5404		2564	16997	38.145
2581	8.7655	0.78305		2591	232.53	0.96678		2581	1940.9	4.7492		2591	13955	7.3991		2571	17007	37.3
2587	8.8264	0.75856		2597	233.37	0.88847		2587	1944.7	4.7976		2597	13969	7.3975		2577	17020	39.016
2593	8.9378	0.75756		2603	234.24	0.86778		2593	1948.7	4.7855		2603	13983	7.8592		2583	17029	38.067
2599	8.961	0.70748		2609	235.04	0.80868		2599	1952.4	4.7841		2609	13997	7.0651		2589	17043	41.766
2606	9.1132	0.68093		2616	235.8	0.80004		2606	1956.1	4.7401		2616	14012	7.4049		2596	17046	51.871
2612	9.1295	0.73688		2622	236.65	0.8215		2612	1960.1	4.7224		2622	14027	7.4382		2602	17074	40.131
2618	9.2252	0.74543		2628	237.42	0.84048		2618	1963.9	4.718		2628	14041	7.3283		2608	17080	45.081
2625	9.3872	0.62929		2635	238.19	0.83495		2625	1967.6	4.6927		2635	14054	7.3521		2615	17084	38.613
2631	9.3657	0.70305		2641	239.03	0.78431		2631	1971.4	4.7429		2641	14077	3.767		2621	17099	38.374
2637	9.4345	0.72159		2647	239.82	0.77506		2637	1975.1	4.756		2647	14087	7.5762		2627	17111	38.177
2644	9.5668	0.68024		2654	240.75	0.87528		2644	1979	4.6951		2654	14099	7.6584		2634	17123	38.211
2650	9.6469	0.78082		2660	241.46	0.81055		2650	1982.9	4.7254		2660	14113	7.4872		2640	17135	38.077
2657	9.7103	0.76411		2667	242.34	0.79855		2657	1986.7	4.6949		2667	14127	7.3864		2647	17145	37.795
2663	9.792	0.70253		2673	243.07	0.76844		2663	1990.2	4.8802		2673	14142	7.5865		2653	17156	38.057
2669	9.8862	0.7548		2679	243.91	0.88835		2669	1994	4.6768		2679	14156	7.3646		2659	17163	40.656
2676	9.955	0.77643		2686	244.71	0.82605		2676	2001.3	7.9455		2686	14171	7.3654		2666	17180	37.747
2682	9.9779	0.71542		2692	245.53	0.83976		2682	2002	4.8525		2692	14186	7.4111		2672	17187	27.73
2689	10.119	0.73905		2699	246.4	0.85051		2689	2005.1	4.7544		2699	14200	7.5947		2679	17194	36.733
2695	10.209	0.71147		2705	247.09	0.76396		2695	2008.7	4.7204		2705	14214	7.6528		2685	17217	31.565
2702	10.34	0.74591		2712	247.95	0.86295		2702	2012.5	4.7579		2712	14228	7.6945		2692	17227	43.38
2708	10.319	0.68027		2718	248.82	0.85917		2708	2016.3	4.6263		2718	14243	7.6151		2698	17234	38.469
2715	10.432	0.72733		2725	249.58	0.84662		2715	2020.1	4.6698		2725	14257	7.4112		2705	17245	36.131
2721	10.568	0.73754		2731	250.47	0.78926		2721	2023.8	4.6593		2731	14274	8.8415		2711	17254	39.067
2728	10.691	0.75941		2738	251.27	0.72192		2728	2027.7	4.6476		2738	14282	7.6613		2718	17264	38.256
2734	10.663	0.71335		2744	252.1	0.7334		2734	2031.4	4.696		2744	14295	7.5262		2724	17275	38.123
2741	10.8	0.75554		2751	252.89	0.85279		2741	2034.9	4.6927		2751	14309	7.7207		2731	17287	38.09
2747	10.86	0.7628		2757	253.73	0.82655		2747	2038.9	4.6951		2757	14323	7.8532		2737	17298	38.043
2754	10.938	0.71691		2764	254.53	0.71705		2754	2042.7	4.6558		2764	14328	0.71641		2744	17310	38.124
2760	11.035	0.73906		2770	255.35	0.7981		2760	2046.4	4.5809		2770	14345	7.5435		2750	17328	39.539
2767	11.059	0.68302		2777	256.21	0.86288		2767	2050.2	4.6619		2777	14360	7.7339		2757	17329	38.213
2774	11.216	0.71109		2784	256.96	0.8266		2774	2053.9	4.5384		2784	14375	7.635		2764	17344	39.226
2780	11.303	0.69503		2790	257.84	0.86346		2780	2057.8	4.5531		2790	14389	7.5807		2770	17359	38.187
2787	11.402	0.7052		2797	258.73	0.72319		2787	2061.6	4.5847		2797	14403	7.5437		2777	17366	36.221
2793	11.528	0.73409		2803	259.38	0.77785		2793	2065.3	4.5996		2803	14417	10.336		2783	17383	33.263
2800	11.645	0.72529		2810	260.29	0.77773		2800	2069.1	4.5376		2810	14431	7.6413		2790	17384	35.835
2807	11.601	0.7356		2817	261.15	0.78888		2807	2072.8	4.5305		2817	14445	7.8852		2797	17390	39.908
2813	11.796	0.76871		2823	261.91	0.80989		2813	2076.6	4.5198		2823	14458	7.7687		2803	17402	37.41
2820	11.85	0.71884		2830	262.77	0.8259		2820	2080.5	4.5522		2830	14471	7.7245		2810	17420	35.092
2827	11.904	0.76402		2837	263.63	0.76033		2827	2084.1	4.4813		2837	14479	6.5413		2817	17435	37.87
2833	12.074	0.68593		2843	264.5	0.82576		2833	2088.1	4.3985		2843	14490	7.7109		2823	17439	40.611
2840	12.181	0.70661		2850	265.27	0.85523		2840	2091.8	4.4928		2850	14505	7.9408		2830	17446	41.099
2847	12.176	0.76335		2857	266.17	0.76426		2847	2095.5	4.527		2857	14519	8.2119		2837	17452	38.264
2854	12.33	0.73225		2864	266.93	0.82245		2854	2099.2	4.4937		2864	14524	17.002		2844	17463	38.208
2860	12.433	0.69152		2870	267.75	0.81252		2860	2102.8	4.4717		2870	14551	7.3287		2850	17474	38.371
2867	12.563	0.76807		2877	268.63	0.8319		2867	2106.5	4.4834		2877	14564	8.0838		2857	17485	38.275
2874	12.62	0.72666		2884	269.45	0.787		2874	2110.4	4.4922		2884	14578	7.8357		2864	17496	38.419
2881	12.734	0.66685		2891	270.34	0.76355		2881	2114	4.4832		2891	14591	7.9048		2871	17506	38.347
2887	12.844	0.71348		2897	271.11	0.82486		2887	2117.6	4.4955		2897	14595	6.5994		2877	17515	38.429
2894	12.923	0.73835		2904	271.96	0.78276		2894	2121.5	4.4908		2904	14616	8.2002		2884	17539	34.976
2901	12.994	0.73347		2911	272.79	0.77723		2901	2125.1	4.4484		2911	14631	7.9038		2891	17556	41.022
2908	13.108	0.77256		2918	273.62	0.82307		2908	2128.6	4.4454		2918	14645	7.8691		2898	17555	36.396
2915	13.209	0.71933		2925	274.46	0.75676		2915	2132.4	4.4556		2925	14659	8.0148		2905	17567	34.392
2921	13.329	0.71875		2931	275.32	0.87233		2921	2136	4.4098		2931	14674	7.9703		2911	17569	38.735
2928	13.375	0.68505		2938	276.13	0.8559		2928	2139.9	4.4495		2938	14685	7.7059		2918	17575	38.395
2935	13.444	0.74986		2945	277.02	0.74113		2935	2143.6	4.4255		2945	14698	7.7606		2925	17584	35.558
2942	13.589	0.79737		2952	277.85	0.78787		2942	2147.3	4.3884		2952	14712	11.303		2932	17598	37.373
2949	13.682	0.67662		2959	278.69	0.77047		2949	2151	4.3918		2959	14724	7.9848		2939	17607	38.429
2956	13.84	0.70522		2966	279.65	0.81616		2956	2154.8	4.4633		2966	14738	7.9273		2946	17617	38.404
2963	14.004	0.70283		2973	280.36	0.81752		2963	2158.4	4.4383		2973	14752	10.716		2953	17628	38.395
2970	13.999	0.73516		2980	281.24	0.75378		2970	2161.9	4.5402		2980	14765	7.9203		2960	17647	38.674
2977	14.075	0.706		2987	282.08	0.76936		2977	2165.4	4.3893		2987	14778	7.9302		2967	17656	38.409
2984	14.273	0.65892		2994	282.98	0.79667		2984	2169.5	4.4941		2994	14791	7.9326		2974	17667	38.305
2991	14.299	0.67797		3001	283.73	0.80858		2991	2173.2	4.447		3001	14804	7.8466		2981	17672	38.978
2997	14.387	0.77074		3007	284.61	0.75443		2997	2176.8	4.3949		3007	14818	7.9804		2987	17682	38.61
3004	14.508	0.67557		3014	285.56	0.81062		3004	2180.4	4.2701		3014	14830	8.1503		2994	17692	38.256
3011	14.531	0.72008		3021	286.36	0.77952		3011	2184.2	4.4241		3021	14842	7.9088		3001	17703	38.326
3018	14.739	0.62386		3028	287.22	0.77046		3018	2187.9	4.4011		3028	14856	8.0762		3008	17714	39.01
3025	14.845	0.7353		3035	287.99	0.8165		3025	2191.7	4.4206		3035	14868	1.8747		3015	17720	38.587
3032	14.912	0.6945		3042	288.93	0.75539		3032	2195.4	4.3582		3042	14882	7.8416		3022	17731	38.441
3040	14.97	0.7138		3050	289.77	0.85535		3040	2199.1	4.4171		3050	14894	8.1834		3030	17740	36.317
3047	15.126	0.67568		3057	290.58	0.79433		3047	2202.7	4.3197		3057	14907	8.5075		3037	17761	34.518
3054	15.239	0.68871		3064	291.39	0.81832		3054	2206.5	4.3135		3064	14919	7.6865		3044	17763	40.647
3061	15.356	0.78423		3071	292.3	0.69859		3061	2210.1	4.3158		3071	14932	7.8999		3051	17777	37.522
3068	15.413	0.73589		3078	293.15	0.77633		3068	2213.7	4.36		3078	14929	10.148		3058	17787	38.7
3075	15.605	0.65335		3085	294.04	0.75465		3075	2217.2	4.4957		3085	14953	8.2498		3065	17792	38.504
3082	15.67	0.6621		3092	294.89	0.7448		3082	2221.4	4.3523		3092	14965	7.8947		3072	17803	38.463
3089	15.772	0.69593		3099	295.78	0.75685		3089	2225.1	4.307		3099	14980	8.1631		3079	17812	38.507
3096	15.835	0.71781		3106	296.59	0.74937		3096	2228.6	4.36		3106	14993	8.0926		3086	17822	38.525
3103	16.025	0.68168		3113	297.38	0.77648		3103	2232.2	4.3248		3113	15006	8.0779		3093	17833	38.559
3111	16.089	0.69438		3121	298.37	0.77747		3111	2235.8	4.3363		3121	15018	8.2162		3101	17841	38.907
3118	16.205	0.65584		3128	299.19	0.76612		3118	2239.6	4.3872		3128	15030	7.8459		3108	17850	38.605
3125	16.326	0.70641		3135	300.07	0.73497		3125	2243.2	4.3272		3135	15043	8.3633		3115	17865	36.544
3132	16.423	0.69862		3142	300.9	0.79099		3132	2246.9	4.362		3142	15056	7.955		3122	17868	40.402
3139	16.546	0.62605		3149	301.74	0.8266		3139	2250.6	4.2627		3149	15068	8.1501		3129	17879	38.868
3147	16.657	0.67069		3157	302.63	0.82722		3147	2254.2	4.2407		3157	15074	10.583		3137	17885	42.175
3154	16.781	0.63106		3164	303.48	0.75115		3154	2257.5	4.4774		3164	15090	8.3054		3144	17897	32.791
3161	16.863	0.60814		3171	304.4	0.75625		3161	2261.4	4.3572		3171	15103	8.1766		3151	17903	38.621
3168	17.022	0.64733		3178	305.25	0.73976		3168	2265.2	4.3355		3178	15129	5.7788		3158	17915	38.945
3175	17.08	0.63259		3185	306.14	0.79905		3175	2268.9	4.275		3185	15125	8.7297		3165	17923	38.594
3183	17.143	0.74492		3193	307.05	0.75076		3183	2272.6	4.2708		3193	15137	8.2435		3173	17938	38.574
3190	17.386	0.71986		3200	307.86	0.82951		3190	2276.3	4.1599		3200	15144	7.9374		3180	17946	38.64
3197	17.488	0.70399		3207	308.75	0.73462		3197	2279.9	4.2151		3207	15165	9.5756		3187	17956	38.81
3205	17.517	0.67881		3215	309.64	0.73761		3205	2283.5	4.2799		3215	15186	12.132		3195	17951	39.583
3212	17.658	0.64753		3222	310.43	0.76482		3212	2287.1	4.3169		3222	15193	8.2564		3202	17960	36.864
3219	17.802	0.67688		3229	311.23	0.69557		3219	2290.5	4.316		3229	15203	8.5025		3209	17985	39.957
3227	17.92	0.61041		3237	312.31	0.79725		3227	2294.2	4.2733		3237	15217	8.2202		3217	17984	40.537
3234	18.093	0.70048		3244	313.09	0.74531		3234	2297.7	4.2148		3244	15229	6.6717		3224	17994	38.038
3241	18.142	0.64351		3251	314.05	0.75222		3241	2301.6	4.2364		3251	15249	7.5941		3231	18003	38.636
3249	18.234	0.67368		3259	314.89	0.77764		3249	2305.2	4.1556		3259	15245	7.1642		3239	18011	38.768
3256	18.459	0.64249		3266	315.79	0.72058		3256	2309.6	5.3546		3266	15257	8.3966		3246	18021	38.741
3264	18.531	0.69206		3274	316.61	0.73208		3264	2312.3	4.2042		3274	15270	8.227		3254	18031	38.567
3271	18.624	0.60832		3281	317.5	0.77325		3271	2315.7	4.2365		3281	15283	8.2342		3261	18039	38.768
3278	18.739	0.62593		3288	318.36	0.74862		3278	2319.2	4.2959		3288	15296	8.3909		3268	18049	38.865
3286	18.827	0.69512		3296	319.26	0.79988		3286	2322.7	4.2057		3296	15311	8.2968		3276	18055	38.11
3293	19.042	0.66075		3303	320.12	0.76574		3293	2324.4	3.1833		3303	15324	8.1782		3283	18066	38.874
3301	19.073	0.67455		3311	321.07	0.74531		3301	2329.2	4.2528		3311	15336	8.3267		3291	18075	38.676
3308	19.247	0.67636		3318	321.88	0.76564		3308	2333.3	4.2763		3318	15348	8.0127		3298	18083	38.718
3316	19.359	0.6273		3326	322.77	0.70557		3316	2336.8	4.2556		3326	15361	8.1087		3306	18096	38.158
3323	19.458	0.68568		3333	323.72	0.77603		3323	2340.3	4.2112		3333	15374	8.3855		3313	18105	38.737
3331	19.541	0.62557		3341	324.56	0.78757		3331	2343.7	4.2692		3341	15386	8.6048		3321	18114	38.714
3338	19.741	0.62853		3348	325.46	0.75381		3338	2347.4	4.2038		3348	15400	8.8675		3328	18123	38.925
3346	19.784	0.63408		3356	326.4	0.73132		3346	2351	4.1958		3356	15412	8.2218		3336	18132	38.781
3354	19.989	0.6137		3364	327.28	0.79093		3354	2354.6	4.1227		3364	15424	8.0826		3344	18141	38.94
3361	20.035	0.61659		3371	328.18	0.69008		3361	2358.1	4.1641		3371	15436	8.1492		3351	18150	38.943
3369	20.181	0.68852		3379	329.04	0.78583		3369	2361.6	4.1351		3379	15440	4.0492		3359	18159	38.778
3376	20.324	0.69814		3386	329.94	0.704		3376	2365.1	4.1726		3386	15457	8.4195		3366	18171	37.597
3384	20.416	0.66008		3394	330.87	0.73766		3384	2368.5	4.2287		3394	15470	7.928		3374	18173	39.039
3392	20.583	0.67222		3402	331.74	0.75661		3392	2371.9	4.176		3402	15482	8.5138		3382	18183	38.846
3399	20.635	0.7076		3409	332.64	0.75804		3399	2375.5	4.1778		3409	15493	8.1805		3389	18196	36.854
3407	20.796	0.57944		3417	333.47	0.68341		3407	2379	4.1195		3417	15505	8.8966		3397	18200	43.631
3414	20.926	0.61366		3424	334.42	0.73969		3414	2382.8	3.4525		3424	15508	2.8012		3404	18210	34.181
3422	21.087	0.66996		3432	335.34	0.78289		3422	2385.6	4.2873		3432	15525	8.6258		3412	18218	35.209
3430	21.24	0.61434		3440	336.21	0.71864		3430	2389.1	4.3195		3440	15511	49.333		3420	18230	29.486
3438	21.344	0.69542		3448	337.05	0.70722		3438	2392.7	4.2585		3448	15543	9.0449		3428	18232	38.518
3445	21.497	0.71053		3455	337.99	0.73158		3445	2395.9	4.2866		3455	15560	8.7756		3435	18240	39.211
3453	21.558	0.70787		3463	338.94	0.78076		3453	2399.1	4.2586		3463	15572	8.5326		3443	18248	38.958
3461	21.728	0.60835		3471	339.76	0.79671		3461	2402.6	4.3217		3471	15586	8.6613		3451	18261	38.828
3468	21.853	0.70342		3478	340.68	0.77353		3468	2406.1	4.2599		3478	15599	8.3847		3458	18271	39.157
3476	22.001	0.63039		3486	341.73	0.79455		3476	2409.6	4.1981		3486	15611	8.5043		3466	18279	38.951
3484	22.134	0.71039		3494	342.6	0.66161		3484	2413.1	4.2264		3494	15622	8.4237		3474	18287	38.826
3492	22.232	0.62922		3502	343.39	0.75824		3492	2416.6	4.1858		3502	15634	8.5642		3482	18295	38.633
3500	22.373	0.5847		3510	344.35	0.7443		3500	2420.1	4.1873		3510	15646	8.7399		3490	18304	38.926
3507	22.503	0.62692		3517	345.22	0.74059		3507	2423.6	4.2044		3517	15658	8.5244		3497	18313	39.079
3515	22.623	0.61025		3525	346.27	0.77948		3515	2426.7	4.3232		3525	15669	8.5393		3505	18325	38.878
3523	22.674	0.58161		3533	347.07	0.72735		3523	2430.5	4.2285		3533	15681	8.5259		3513	18333	38.982
3531	22.881	0.75894		3541	347.98	0.80261		3531	2434	4.194		3541	15693	8.588		3521	18341	38.979
3539	23.06	0.68274		3549	348.96	0.75791		3539	2437.5	4.126		3549	15705	8.6149		3529	18348	37.695
3547	23.144	0.6713		3557	349.84	0.70533		3547	2441	4.2292		3557	15717	8.3724		3537	18356	39.275
3555	23.298	0.60871		3565	350.78	0.76932		3555	2444.5	4.2521		3565	15729	8.5173		3545	18365	39.376
3563	23.45	0.65881		3573	351.57	0.72801		3563	2447.3	4.1193		3573	15742	8.2709		3553	18373	41.024
3570	23.62	0.5918		3580	352.58	0.81763		3570	2451	4.1631		3580	15753	8.469		3560	18381	39.421
3578	23.723	0.59977		3588	353.44	0.71158		3578	2454.5	4.1266		3588	15765	8.4636		3568	18386	39.74
3586	23.841	0.6033		3596	354.34	0.76423		3586	2458	4.1654		3596	15778	8.8648		3576	18401	36.096
3594	23.907	0.6847		3604	355.32	0.72108		3594	2461.6	4.2006		3604	15788	9.8986		3584	18414	35.427
3602	24.112	0.65464		3612	356.3	0.72335		3602	2465	4.3161		3612	15799	8.68		3592	18416	45.038
3610	24.214	0.6245		3620	357.2	0.70522		3610	2468.5	4.3566		3620	15810	3.8934		3600	18416	43.157
3618	24.334	0.62058		3628	358.12	0.77583		3618	2471.8	4.3435		3628	15817	12.292		3608	18425	33.561
3626	24.501	0.55252		3636	359.02	0.72114		3626	2475.2	4.3535		3636	15834	8.8576		3616	18444	33.37
3634	24.645	0.62616		3644	359.93	0.70815		3634	2478.9	4.481		3644	15847	8.8151		3624	18442	40.175
3642	24.774	0.64572		3652	360.89	0.69314		3642	2482.1	4.5584		3652	15858	8.6947		3632	18457	39.633
3650	24.84	0.66237		3660	361.7	0.79044		3650	2485.4	4.4459		3660	15867	7.1249		3640	18462	38.12
3659	25.077	0.64009		3669	362.73	0.69786		3659	2489.1	4.5236		3669	15880	5.6274		3649	18467	38.99
3667	25.215	0.59308		3677	363.63	0.71884		3667	2492.5	4.5482		3677	15892	9.4406		3657	18476	39.087
3675	25.294	0.60023		3685	364.59	0.68436		3675	2495.7	4.5031		3685	15903	8.7587		3665	18484	39.125
3683	25.488	0.65709		3693	365.56	0.78912		3683	2499.3	4.5906		3693	15915	8.8237		3673	18493	39.227
3691	25.603	0.59893		3701	366.39	0.72001		3691	2502.7	4.5329		3701	15919	5.5367		3681	18501	39
3699	25.76	0.6881		3709	367.3	0.68143		3699	2506.1	4.5618		3709	15933	9.1924		3689	18509	39.107
3707	26.012	0.62334		3717	368.27	0.70359		3707	2509.5	4.4762		3717	15947	8.7727		3697	18518	39.235
3715	26.051	0.63242		3725	369.11	0.79396		3715	2512.7	4.4074		3725	15956	9.392		3705	18526	39.281
3724	26.221	0.64059		3734	370.12	0.72696		3724	2516.2	4.4887		3734	15970	8.8974		3714	18537	39.902
3732	26.249	0.65255		3742	371.04	0.66849		3732	2519.7	4.5681		3742	15982	8.771		3722	18540	39.211
3740	26.422	0.61267		3750	371.97	0.70935		3740	2523.1	4.5		3750	15975	0.79874		3730	18550	38.545
3748	26.694	0.57615		3758	372.84	0.69264		3748	2526.5	4.5017		3758	16001	9.0446		3738	18557	39.411
3756	26.738	0.65603		3766	373.8	0.64339		3756	2530.1	4.5428		3766	16018	8.7698		3746	18563	39.488
3765	26.896	0.66489		3775	374.81	0.7068		3765	2533.2	4.4544		3775	16030	8.7244		3755	18578	39.5
3773	27.152	0.65405		3783	375.71	0.73479		3773	2536.4	4.5474		3783	16043	8.4475		3763	18580	40.354
3781	27.188	0.58398		3791	376.64	0.72247		3781	2540	4.5459		3791	16053	8.6358		3771	18596	41.748
3789	27.355	0.65132		3799	377.57	0.71558		3789	2543.3	4.4876		3799	16072	0.80359		3779	18600	42.544
3798	27.539	0.67051		3808	378.48	0.7091		3798	2546.6	4.5178		3808	16077	8.6797		3788	18608	38.453
3806	27.599	0.57228		3816	379.49	0.73358		3806	2550	4.5146		3816	16088	8.6685		3796	18616	41.549
3814	27.905	0.61549		3824	380.39	0.75036		3814	2553.4	4.5392		3824	16097	8.8564		3804	18619	41.192
3823	27.921	0.65597		3833	381.37	0.73367		3823	2556.7	4.5724		3833	16108	8.7673		3813	18632	37.189
3831	28.145	0.67172		3841	382.28	0.73182		3831	2560	4.5623		3841	16120	9.7449		3821	18641	40.523
3840	28.271	0.68224		3850	383.13	0.72674		3840	2563.3	4.5131		3850	16134	10.444		3830	18643	40.397
3848	28.411	0.55886		3858	384.11	0.58671		3848	2566.7	4.4416		3858	16145	8.7425		3838	18661	37.167
3856	28.585	0.63178		3866	385.09	0.68836		3856	2570.2	4.5257		3866	16155	8.7404		3846	18663	41.989
3865	28.683	0.65754		3875	386.02	0.73559		3865	2573.7	4.48		3875	16164	8.8635		3855	18670	37.454
3873	28.787	0.57977		3883	386.92	0.67076		3873	2577	4.5573		3883	16176	8.8229		3863	18677	36.356
3882	28.936	0.55624		3892	387.86	0.7154		3882	2580.4	4.4931		3892	16185	8.7609		3872	18687	42.094
3890	29.044	0.69959		3900	388.88	0.66389		3890	2583.6	4.5393		3900	16197	8.9499		3880	18689	37.841
3899	29.323	0.64673		3909	389.76	0.68503		3899	2587.1	4.5155		3909	16205	0.81027		3889	18696	40.216
3907	29.47	0.56325		3917	390.69	0.71798		3907	2590.4	4.4992		3917	16217	8.986		3897	18700	38.967
3916	29.54	0.61307		3926	391.68	0.69007		3916	2593.4	4.4893		3926	16228	9.1459		3906	18707	39.674
3924	29.717	0.63283		3934	392.65	0.82419		3924	2596.8	4.4851		3934	16241	8.9786		3914	18714	39.332
3933	29.905	0.63968		3943	393.55	0.74155		3933	2600.1	4.492		3943	16246	9.2018		3923	18722	39.44
3941	30.004	0.63684		3951	394.47	0.71176		3941	2603.4	4.4854		3951	16259	9.0581		3931	18730	39.294
3950	30.194	0.68894		3960	395.42	0.77443		3950	2606.9	4.4904		3960	16271	9.5346		3940	18738	39.416
3958	30.371	0.59265		3968	396.42	0.78419		3958	2609.9	4.6037		3968	16284	9.2612		3948	18745	39.247
3967	30.474	0.65381		3977	397.37	0.76801		3967	2613.5	4.487		3977	16299	5.0584		3957	18753	39.481
3975	30.654	0.56907		3985	398.27	0.72864		3975	2616.8	4.4881		3985	16307	9.305		3965	18761	39.291
3984	30.787	0.61578		3994	399.19	0.65225		3984	2620.2	4.5606		3994	16317	7.4299		3974	18769	39.48
3993	30.989	0.50563		4003	400.16	0.69698		3993	2623.6	4.485		4003	16329	9.1054		3983	18776	39.365
4001	31.107	0.62978		4011	401.14	0.75493		4001	2626.8	4.5926		4011	16340	8.9216		3991	18782	39.586
4010	31.32	0.57269		4020	402.11	0.66665		4010	2630	4.4702		4020	16350	8.9781		4000	18789	39.29
4019	31.418	0.5866		4029	402.99	0.70821		4019	2633.4	4.5045		4029	16364	8.6679		4009	18796	39.364
4027	31.591	0.59197		4037	404.06	0.74368		4027	2636.7	4.5497		4037	16372	9.0734		4017	18806	39.362
4036	31.605	0.62545		4046	404.95	0.69557		4036	2640.1	4.4459		4046	16384	8.7481		4026	18824	35.662
4045	31.989	0.64315		4055	405.84	0.5881		4045	2643.3	4.4517		4055	16392	13.477		4035	18821	42.851
4053	32.031	0.56903		4063	406.83	0.73006		4053	2646.5	4.4509		4063	16405	9.145		4043	18837	39.163
4062	32.223	0.55023		4072	407.8	0.58842		4062	2649.9	4.5715		4072	16414	3.8529		4052	18834	39.517
4071	32.327	0.54768		4081	408.73	0.85848		4071	2653.2	4.4605		4081	16430	8.5666		4061	18841	39.333
4080	32.551	0.59581		4090	409.72	0.75223		4080	2656.6	4.467		4090	16437	9.3757		4070	18848	39.591
4089	32.654	0.59711		4099	410.67	0.65562		4089	2659.8	4.4643		4099	16447	9.4499		4079	18855	39.547
4097	32.829	0.58149		4107	411.7	0.7244		4097	2663.2	4.442		4107	16458	9.2935		4087	18864	39.314
4106	32.975	0.56789		4116	412.59	0.7862		4106	2666.5	4.4819		4116	16468	7.8707		4096	18871	39.362
4115	33.134	0.61077		4125	413.61	0.76201		4115	2669.8	4.5491		4125	16481	8.6909		4105	18878	39.556
4124	33.316	0.62638		4134	414.55	0.73259		4124	2672.7	4.6041		4134	16490	9.8809		4114	18884	39.428
4133	33.471	0.55138		4143	415.5	0.69435		4133	2676.1	4.5845		4143	16500	9.0468		4123	18892	39.503
4142	33.576	0.59105		4152	416.43	0.69268		4142	2679.2	4.4942		4152	16510	9.4383		4132	18900	39.806
4150	33.841	0.55688		4160	417.4	0.71696		4150	2682.5	4.496		4160	16520	9.3684		4140	18904	39.8
4159	33.997	0.55912		4169	418.32	0.72004		4159	2685.9	4.4981		4169	16531	9.2709		4149	18910	39.519
4168	34.075	0.5832		4178	419.36	0.64425		4168	2689	4.5321		4178	16540	9.1057		4158	18918	39.576
4177	34.229	0.63335		4187	420.28	0.80375		4177	2691.7	4.5063		4187	16556	5.7253		4167	18925	39.652
4186	34.43	0.54226		4196	421.23	0.70757		4186	2695.2	4.5437		4196	16558	9.7813		4176	18938	38.836
4195	34.578	0.57147		4205	422.26	0.69308		4195	2698.6	4.5562		4205	16570	9.7318		4185	18943	39.465
4204	34.752	0.57016		4214	423.28	0.65435		4204	2701.6	4.569		4214	16584	12.562		4194	18950	39.508
4213	34.986	0.5288		4223	424.21	0.70598		4213	2704.9	4.5178		4223	16590	9.409		4203	18958	39.629
4222	35.136	0.60471		4232	425.15	0.73312		4222	2708	4.4184		4232	16601	7.5479		4212	18965	39.769
4231	35.31	0.61651		4241	426.12	0.71014		4231	2711.2	4.4721		4241	16613	9.2856		4221	18973	39.549
4240	35.5	0.57156		4250	427.07	0.6614		4240	2714.5	4.5248		4250	16622	9.2307		4230	18979	39.398
4249	35.581	0.64849		4259	428.04	0.7448		4249	2717.6	4.4438		4259	16632	9.3205		4239	18987	39.807
4258	35.737	0.57391		4268	429.09	0.74768		4258	2720.8	4.5293		4268	16644	9.3716		4248	18993	39.633
4267	35.86	0.59245		4277	430.02	0.66078		4267	2724.1	4.5304		4277	16654	9.2935		4257	19000	39.669
4277	36.119	0.53791		4287	431.04	0.70141		4277	2727.4	4.4179		4287	16663	9.2257		4267	19006	39.748
4286	36.245	0.52091		4296	432	0.6985		4286	2730.8	4.4429		4296	16675	8.8772		4276	19013	39.645
4295	36.373	0.57986		4305	432.82	0.68115		4295	2734.1	4.3891		4305	16686	9.2244		4285	19020	39.635
4304	36.558	0.55122		4314	433.96	0.65694		4304	2737.1	4.3869		4314	16695	9.4141		4294	19022	37.717
4313	36.688	0.58242		4323	434.96	0.6297		4313	2739.5	4.4615		4323	16705	9.4057		4303	19032	39.577
4322	36.923	0.6022		4332	436.07	0.72291		4322	2743.2	4.4115		4332	16714	9.214		4312	19042	39.672
4331	37.088	0.52665		4341	436.84	0.79628		4331	2746.3	4.5375		4341	16717	9.9439		4321	19049	39.819
4341	37.234	0.536		4351	437.81	0.73721		4341	2749.6	4.4473		4351	16726	9.4408		4331	19058	41.876
4350	37.377	0.54891		4360	438.8	0.71398		4350	2752.8	4.5433		4360	16736	9.5239		4340	19062	39.155
4359	37.58	0.61613		4369	439.77	0.729		4359	2755.9	4.4521		4369	16746	9.415		4349	19069	39.282
4368	37.676	0.59691		4378	440.75	0.72745		4368	2759	4.4019		4378	16757	9.6251		4358	19073	38.075
4378	37.881	0.54577		4388	441.74	0.6846		4378	2761.9	4.7873		4388	16767	10.74		4368	19080	39.509
4387	37.989	0.70169		4397	442.68	0.70076		4387	2764.9	4.4314		4397	16779	8.8153		4377	19085	39.88
4396	38.265	0.58228		4406	443.79	0.76014		4396	2768	4.4726		4406	16788	9.3347		4386	19092	39.479
4406	38.434	0.5263		4416	444.71	0.63919		4406	2771.1	4.538		4416	16797	9.265		4396	19097	39.943
4415	38.656	0.53606		4425	445.76	0.70733		4415	2774.2	4.4866		4425	16805	8.562		4405	19104	39.848
4424	38.737	0.55974		4434	446.77	0.73816		4424	2777.3	4.4874		4434	16813	8.4875		4414	19110	39.941
4434	38.883	0.55277		4444	447.6	0.76003		4434	2780.3	4.5097		4444	16823	9.4098		4424	19124	39.733
4443	39.066	0.55406		4453	448.69	0.73169		4443	2783.4	4.4521		4453	16833	9.6477		4433	19129	39.551
4452	39.246	0.51056		4462	449.65	0.64716		4452	2785.8	4.4311		4462	16844	9.3836		4442	19136	39.885
4462	39.461	0.52456		4472	450.73	0.69548		4462	2788.8	4.4728		4472	16854	9.4262		4452	19144	39.796
4471	39.589	0.58358		4481	451.66	0.66884		4471	2792.3	4.535		4481	16865	9.5017		4461	19149	39.762
4481	39.777	0.6124		4491	452.66	0.67194		4481	2795.1	4.4634		4491	16874	9.3918		4471	19156	39.727
4490	40.016	0.51391		4500	453.6	0.6024		4490	2798.1	4.4887		4500	16886	9.2255		4480	19162	39.814
4500	40.104	0.53959		4510	454.57	0.74943		4500	2801.1	4.5066		4510	16894	9.505		4490	19169	39.753
4509	40.296	0.55314		4519	455.61	0.71353		4509	2804.3	4.4941		4519	16905	9.5425		4499	19176	39.777
4519	40.446	0.56309		4529	456.58	0.71479		4519	2807.1	4.5145		4529	16914	9.5231		4509	19181	39.721
4528	40.658	0.53915		4538	457.58	0.71966		4528	2810.3	4.4868		4538	16924	9.5928		4518	19187	39.974
4538	40.915	0.59229		4548	458.51	0.68241		4538	2813	4.4966		4548	16933	9.4661		4528	19195	39.68
4547	40.982	0.51107		4557	459.64	0.71342		4547	2816.1	4.5075		4557	16942	9.5792		4537	19200	38.506
4557	41.172	0.56465		4567	460.42	0.72416		4557	2819.2	4.5123		4567	16951	9.3041		4547	19207	40.472
4566	41.398	0.60928		4576	461.59	0.68326		4566	2822.3	4.5534		4576	16959	9.4225		4556	19213	39.402
4576	41.537	0.53354		4586	462.47	0.72239		4576	2825.1	4.5831		4586	16971	12.522		4566	19217	41.652
4586	41.714	0.55197		4596	463.49	0.69634		4586	2828.3	1.7606		4596	16979	9.3143		4576	19224	39.942
4595	41.924	0.60583		4605	464.51	0.66395		4595	2830.9	4.4642		4605	16984	13.483		4585	19230	39.96
4605	42.068	0.5649		4615	465.47	0.74993		4605	2834.4	4.5448		4615	17013	18.324		4595	19234	39.988
4615	42.258	0.57332		4625	466.48	0.62973		4615	2837.6	4.4906		4625	17002	9.8613		4605	19241	39.84
4624	42.465	0.56318		4634	467.56	0.76625		4624	2840.5	4.4987		4634	17014	9.6255		4614	19247	39.818
4634	42.615	0.54112		4644	468.53	0.67693		4634	2843.7	4.449		4644	17024	9.6817		4624	19253	40.031
4644	42.8	0.53055		4654	469.45	0.69858		4644	2846.9	4.5279		4654	17034	9.9026		4634	19265	40.084
4653	42.955	0.55523		4663	470.48	0.67477		4653	2849.9	4.4857		4663	17045	8.6652		4643	19271	39.963
4663	43.182	0.58468		4673	471.46	0.72802		4663	2852.9	4.4911		4673	17052	9.5731		4653	19278	40.039
4673	43.373	0.60163		4683	472.42	0.69961		4673	2856	4.4261		4683	17062	9.6902		4663	19285	39.896
4683	43.562	0.57545		4693	473.45	0.70208		4683	2859	4.453		4693	17071	10.065		4673	19291	40.227
4692	43.71	0.55179		4702	474.44	0.68342		4692	2862.1	4.501		4702	17092	0.8546		4682	19298	40.284
4702	43.913	0.5528		4712	475.52	0.77178		4702	2865.3	4.5101		4712	17089	9.7352		4692	19304	39.816
4712	44.095	0.54505		4722	476.54	0.69179		4712	2868.4	4.4636		4722	17096	9.7072		4702	19310	40.226
4722	44.271	0.55499		4732	477.48	0.7116		4722	2871.6	4.5058		4732	17105	9.7441		4712	19316	40.085
4732	44.404	0.54651		4742	478.44	0.63552		4732	2875	4.4541		4742	17114	10.025		4722	19322	40.039
4742	44.629	0.5122		4752	479.47	0.7497		4742	2878.1	4.4542		4752	17124	9.5929		4732	19327	40.079
4752	44.77	0.52153		4762	480.4	0.6858		4752	2881	4.4384		4762	17126	0.8563		4742	19333	40.03
4761	45.019	0.57695		4771	481.37	0.72469		4761	2884.2	4.4767		4771	17137	9.7041		4751	19340	40.142
4771	45.191	0.51744		4781	482.38	0.71837		4771	2887.2	4.3504		4781	17149	9.5979		4761	19344	40.001
4781	45.404	0.53949		4791	483.42	0.72561		4781	2890.5	4.4181		4791	17159	9.6635		4771	19350	39.937
4791	45.566	0.51765		4801	484.39	0.67699		4791	2893.5	4.4304		4801	17172	11.418		4781	19356	40.103
4801	45.765	0.55814		4811	485.45	0.68634		4801	2896.8	4.3607		4811	17178	10.032		4791	19363	40.134
4811	45.929	0.59321		4821	486.41	0.72131		4811	2899.8	4.4002		4821	17187	9.896		4801	19366	39.487
4821	46.081	0.57093		4831	487.35	0.69919		4821	2902.8	4.428		4831	17198	9.4698		4811	19373	40.145
4831	46.24	0.55017		4841	488.36	0.71161		4831	2905.9	4.4512		4841	17201	8.4507		4821	19379	39.956
4841	46.507	0.62545		4851	489.39	0.76279		4841	2909.1	4.4468		4851	17212	9.9117		4831	19389	39.849
4851	46.616	0.48568		4861	490.42	0.64486		4851	2912.3	4.4735		4861	17221	10.071		4841	19393	40.114
4862	46.904	0.58743		4872	491.38	0.67382		4862	2915.3	4.4305		4872	17231	9.8099		4852	19399	40.102
4872	47.026	0.55483		4882	492.39	0.63121		4872	2918.5	4.3368		4882	17240	9.8076		4862	19404	39.993
4882	47.256	0.60625		4892	493.39	0.74805		4882	2920.9	4.41		4892	17251	11.905		4872	19412	40.577
4892	47.378	0.56723		4902	494.4	0.7071		4892	2923.4	4.4595		4902	17261	8.7235		4882	19417	40.002
4902	47.533	0.52414		4912	495.37	0.73906		4902	2926.9	4.4984		4912	17268	6.142		4892	19423	40.018
4912	47.733	0.4374		4922	496.34	0.69511		4912	2929.1	4.5875		4922	17273	9.6144		4902	19429	40.145
4922	47.978	0.52683		4932	497.39	0.68926		4922	2932.1	4.3601		4932	17278	9.8965		4912	19435	40.133
4933	48.142	0.56348		4943	498.35	0.67626		4933	2935	4.4483		4943	17283	9.0296		4923	19441	40.096
4943	48.342	0.58739		4953	499.38	0.62484		4943	2938	4.3766		4953	17297	9.7597		4933	19447	40.153
4953	48.56	0.51418		4963	500.39	0.65715		4953	2941.4	4.3986		4963	17306	9.9407		4943	19453	40.078
4963	48.782	0.58366		4973	501.37	0.72562		4963	2944.1	4.3521		4973	17315	9.9526		4953	19458	39.922
4974	48.919	0.53227		4984	502.41	0.75809		4974	2947.2	4.4778		4984	17323	9.7131		4964	19465	40.325
4984	49.042	0.51731		4994	503.4	0.71557		4984	2950.2	4.4572		4994	17332	9.6228		4974	19470	40.285
4994	49.311	0.54698		5004	504.46	0.64082		4994	2953	4.4608		5004	17337	9.8267		4984	19476	40.322
5004	49.42	0.56105		5014	505.41	0.73406		5004	2956.1	4.539		5014	17344	9.716		4994	19482	40.306
5015	49.658	0.54776		5025	506.52	0.7054		5015	2959.1	4.4107		5025	17353	9.9992		5005	19488	40.115
5025	49.88	0.57584		5035	507.51	0.71277		5025	2962	4.3544		5035	17360	9.6142		5015	19493	40.142
5035	50.004	0.52221		5045	508.51	0.78232		5035	2965.2	4.4273		5045	17361	11.911		5025	19499	40.268
5046	50.23	0.50808		5056	509.5	0.76951		5046	2968.1	4.4272		5056	17377	9.8546		5036	19504	40.111
5056	50.441	0.58394		5066	510.51	0.65738		5056	2971.3	4.4215		5066	17385	10.824		5046	19509	42.062
5067	50.692	0.5353		5077	511.66	0.76632		5067	2974.3	4.328		5077	17386	10.242		5057	19512	40.087
5077	50.838	0.57569		5087	512.66	0.67289		5077	2977.1	4.4323		5087	17396	10.5		5067	19517	40.385
5088	51.036	0.53361		5098	513.58	0.62649		5088	2980.1	4.4631		5098	17405	10.175		5078	19523	40.308
5098	51.247	0.49753		5108	514.58	0.69948		5098	2983.2	4.3632		5108	17414	10.129		5088	19528	40.092
5109	51.393	0.53129		5119	515.65	0.62874		5109	2986.1	4.3764		5119	17421	10.365		5099	19533	40.295
5119	51.602	0.60018		5129	516.59	0.69708		5119	2989.1	4.3911		5129	17436	7.2648		5109	19538	40.359
5130	51.877	0.52812		5140	517.59	0.66352		5130	2991.9	4.4124		5140	17436	10.168		5120	19544	40.384
5140	52.053	0.59557		5150	518.68	0.64975		5140	2994.9	4.448		5150	17446	10.155		5130	19550	40.152
5151	52.178	0.53665		5161	519.83	0.66377		5151	2997.7	4.4039		5161	17454	10.195		5141	19556	40.186
5161	52.433	0.52584		5171	520.7	0.68124		5161	3000.6	4.416		5171	17462	10.127		5151	19561	40.272
5172	52.593	0.58283		5182	521.73	0.71048		5172	3003.3	4.4261		5182	17472	10.193		5162	19566	40.214
5182	52.765	0.55259		5192	522.71	0.73055		5182	3006.2	4.3886		5192	17481	10.32		5172	19572	40.353
5193	53.012	0.5771		5203	523.74	0.65054		5193	3009.2	4.3574		5203	17486	10.613		5183	19577	42.067
5204	53.134	0.45926		5214	524.74	0.76729		5204	3012	4.4788		5214	17496	10.578		5194	19586	34.776
5214	53.42	0.53818		5224	525.8	0.69174		5214	3014.9	4.4692		5224	17505	10.127		5204	19584	42.124
5225	53.615	0.53864		5235	526.84	0.59842		5225	3019	3.9672		5235	17515	10.129		5215	19593	43.963
5236	53.815	0.54836		5246	527.93	0.57401		5236	3021.9	3.915		5246	17523	10.077		5226	19597	40.277
5247	54.005	0.47804		5257	528.86	0.68089		5247	3025	3.7789		5257	17532	10.07		5237	19611	36.281
5257	54.239	0.53774		5267	529.84	0.71071		5257	3027.3	3.8819		5267	17540	9.8971		5247	19608	41.743
5268	54.456	0.5218		5278	530.95	0.76739		5268	3029.6	3.9812		5278	17549	10.006		5258	19607	44.381
5279	54.564	0.56214		5289	531.89	0.70473		5279	3035.5	4.6966		5289	17557	10.041		5269	19610	39.285
5290	54.781	0.60278		5300	532.89	0.7243		5290	3035.3	3.8689		5300	17566	9.9387		5280	19623	40.414
5300	54.969	0.53573		5310	534.01	0.65597		5300	3037.6	3.9618		5310	17574	10.234		5290	19626	40.387
5311	55.289	0.49945		5321	534.95	0.66743		5311	3040.3	3.9612		5321	17584	10.224		5301	19631	40.401
5322	55.41	0.55149		5332	536	0.72828		5322	3043.1	3.9051		5332	17593	10.184		5312	19636	40.299
5333	55.59	0.47522		5343	536.97	0.7502		5333	3037.8	1.5217		5343	17601	10.224		5323	19642	40.366
5344	55.849	0.53875		5354	538.1	0.69869		5344	3048.8	3.8292		5354	17608	10.188		5334	19653	40.18
5355	55.977	0.53778		5365	539.03	0.65387		5355	3050.9	3.8882		5365	17617	10.078		5345	19659	40.661
5366	56.22	0.50915		5376	540.14	0.72152		5366	3053.8	3.9211		5376	17626	10.17		5356	19665	40.385
5377	56.419	0.5202		5387	541.07	0.64439		5377	3056.3	3.9047		5387	17634	10.201		5367	19667	40.795
5388	56.592	0.61353		5398	542.15	0.57622		5388	3059.2	3.882		5398	17643	9.8233		5378	19676	40.327
5399	56.786	0.49076		5409	543.15	0.63107		5399	3062	3.9029		5409	17653	10.172		5389	19682	40.515
5410	56.972	0.48124		5420	544.14	0.65639		5410	3065	3.9325		5420	17660	10.057		5400	19687	40.568
5421	57.253	0.52634		5431	545.24	0.74985		5421	3067.8	3.873		5431	17672	10.462		5411	19693	40.496
5432	57.425	0.46243		5442	546.2	0.70824		5432	3070.6	3.8312		5442	17680	7.4262		5422	19700	47.88
5443	57.646	0.55382		5453	547.27	0.68969		5443	3073.4	3.8386		5453	17688	10.406		5433	19701	47.515
5454	57.828	0.50616		5464	548.26	0.71845		5454	3076	3.8176		5464	17697	10.257		5444	19706	40.456
5465	58.043	0.52533		5475	549.37	0.66127		5465	3079.1	3.8921		5475	17705	15.79		5455	19712	39.397
5476	58.204	0.58548		5486	550.37	0.65113		5476	3082	3.8031		5486	17713	10.454		5466	19720	40.517
5487	58.417	0.51157		5497	551.35	0.69487		5487	3084.9	3.8702		5497	17721	10.679		5477	19725	40.621
5498	58.666	0.51411		5508	552.38	0.66842		5498	3087.8	3.8624		5508	17730	10.221		5488	19729	40.725
5509	58.816	0.54663		5519	553.48	0.70211		5509	3090.7	3.8304		5519	17722	24.881		5499	19733	40.433
5520	59.06	0.56014		5530	554.43	0.73568		5520	3093.5	3.8036		5530	17739	10.401		5510	19738	40.438
5532	59.25	0.54566		5542	555.47	0.66159		5532	3096.3	3.849		5542	17750	10.451		5522	19743	40.35
5543	59.489	0.51422		5553	556.57	0.71777		5543	3099.3	3.7789		5553	17758	10.652		5533	19754	40.584
5554	59.659	0.55933		5564	557.49	0.70568		5554	3102.1	3.7914		5564	17765	10.461		5544	19759	40.366
5565	59.853	0.47497		5575	558.53	0.70067		5565	3105	3.8176		5575	17770	10.713		5555	19763	40.675
5577	60.159	0.57359		5587	559.59	0.77186		5577	3108	3.8275		5587	17779	10.221		5567	19769	40.459
5588	60.319	0.51891		5598	560.53	0.69799		5588	3110.4	3.9534		5598	17787	10.196		5578	19774	40.862
5599	60.463	0.57803		5609	561.57	0.66218		5599	3113.8	3.8494		5609	17795	10.367		5589	19779	40.487
5611	60.723	0.59025		5621	562.66	0.74624		5611	3116.9	3.8657		5621	17803	10.412		5601	19784	40.577
5622	60.936	0.51548		5632	563.7	0.67674		5622	3119.6	3.8308		5632	17810	10.434		5612	19788	40.705
5633	61.158	0.56772		5643	564.65	0.67539		5633	3122.4	3.8174		5643	17818	7.2534		5623	19794	40.394
5645	61.312	0.46552		5655	565.64	0.64467		5645	3125.3	3.8221		5655	17823	10.392		5635	19803	40.645
5656	61.545	0.5369		5666	566.69	0.69793		5656	3128.3	3.831		5666	17830	10.323		5646	19807	40.68
5668	61.722	0.51423		5678	567.76	0.71612		5668	3131.3	3.8508		5678	17838	10.364		5658	19812	40.545
5679	61.952	0.59853		5689	568.77	0.65111		5679	3133.9	3.857		5689	17845	10.379		5669	19817	40.511
5690	62.152	0.51877		5700	569.79	0.6142		5690	3136.6	3.7747		5700	17854	4.6243		5680	19822	40.614
5702	62.403	0.55414		5712	570.79	0.67201		5702	3139.5	3.7918		5712	17863	10.325		5692	19828	40.35
5713	62.599	0.52879		5723	571.83	0.68245		5713	3142.2	3.8776		5723	17869	10.264		5703	19830	40.713
5725	62.84	0.51289		5735	572.85	0.74507		5725	3145.1	3.8651		5735	17877	10.532		5715	19834	40.856
5736	62.983	0.54484		5746	573.84	0.63045		5736	3147.8	3.8394		5746	17932	0.89661		5726	19839	40.645
5748	63.271	0.57384		5758	574.87	0.70578		5748	3150.8	3.8262		5758	17888	7.0835		5738	19843	40.603
5760	63.455	0.43021		5770	575.88	0.68243		5760	3153.4	3.7797		5770	17897	10.763		5750	19847	40.645
5771	63.665	0.50002		5781	576.97	0.63304		5771	3156.1	3.7603		5781	17904	10.443		5761	19852	40.843
5783	63.844	0.51191		5793	577.95	0.63159		5783	3159.1	3.8061		5793	17912	10.359		5773	19857	40.549
5794	64.087	0.55066		5804	578.94	0.73582		5794	3162.1	3.8583		5804	17926	12.852		5784	19862	40.898
5806	64.32	0.49109		5816	580.02	0.66879		5806	3164.9	3.9045		5816	17929	10.814		5796	19866	40.687
5818	64.571	0.51304		5828	581.02	0.69979		5818	3167.6	3.8315		5828	17936	10.518		5808	19870	40.578
5829	64.66	0.52873		5839	582.05	0.69364		5829	3170.5	3.7793		5839	17944	10.637		5819	19875	40.988
5841	65.05	0.49574		5851	583.11	0.64838		5841	3173.2	3.8026		5851	17952	10.189		5831	19880	40.574
5853	65.166	0.52612		5863	584.08	0.70087		5853	3175.9	3.7544		5863	17959	10.51		5843	19884	40.539
5865	65.425	0.4529		5875	585.14	0.69986		5865	3178.8	3.7775		5875	17967	10.165		5855	19889	40.775
5876	65.582	0.54225		5886	586.14	0.65875		5876	3181.4	3.8231		5886	17975	10.8		5866	19893	40.174
5888	65.853	0.52721		5898	587.19	0.701		5888	3184.4	3.7452		5898	17984	10.958		5878	19897	40.713
5900	65.986	0.46256		5910	588.25	0.69621		5900	3187	3.7723		5910	17991	10.474		5890	19903	40.38
5912	66.308	0.53454		5922	589.25	0.7011		5912	3189.6	3.7407		5922	17999	10.665		5902	19907	40.719
5924	66.525	0.47092		5934	590.29	0.73045		5924	3192.5	3.7573		5934	18006	10.28		5914	19911	40.796
5936	66.647	0.32817		5946	591.31	0.65046		5936	3195.3	3.8301		5946	18011	10.569		5926	19916	40.676
5948	66.837	0.56502		5958	592.39	0.61835		5948	3197.9	3.7744		5958	18018	10.461		5938	19921	40.895
5959	67.055	0.51557		5969	593.46	0.75938		5959	3200.6	3.8332		5969	18025	10.548		5949	19926	40.84
5971	67.32	0.45719		5981	594.46	0.62208		5971	3203.1	3.8158		5981	18034	11.403		5961	19932	40.747
5983	67.627	0.49237		5993	595.47	0.62573		5983	3205.4	3.7829		5993	18041	10.669		5973	19935	40.851
5995	67.744	0.44483		6005	596.45	0.68938		5995	3208.9	3.2305		6005	18048	11.052		5985	19939	40.444
6007	68.055	0.54814		6017	597.56	0.69824		6007	3211.1	3.7496		6017	18056	9.8991		5997	19946	40.967
6019	68.145	0.47878		6029	598.59	0.70397		6019	3213.9	3.7774		6029	18067	9.4308		6009	19950	40.432
6031	68.37	0.57291		6041	599.59	0.77661		6031	3216.6	3.7423		6041	18073	10.452		6021	19953	40.713
6043	68.633	0.53851		6053	600.71	0.68848		6043	3219	3.8946		6053	18080	10.634		6033	19960	40.984
6055	68.769	0.53846		6065	601.75	0.62684		6055	3221.7	3.8658		6065	18087	10.389		6045	19964	40.94
6068	69.055	0.50062		6078	602.62	0.70308		6068	3224.6	3.8606		6078	18090	13.214		6058	19968	40.779
6080	69.276	0.49345		6090	603.76	0.77307		6080	3227	3.7983		6090	18102	10.447		6070	19971	40.793
6092	69.564	0.56179		6102	604.73	0.72113		6092	3229.8	3.8111		6102	18112	10.696		6082	19978	41.568
6104	69.689	0.50738		6114	605.88	0.7877		6104	3232.4	3.7939		6114	18116	11.913		6094	19982	40.791
6116	70.053	0.60945		6126	606.89	0.66356		6116	3235.2	3.7432		6126	18125	10.67		6106	19987	41.071
6128	70.12	0.43034		6138	607.94	0.66665		6128	3237.7	3.8383		6138	18133	10.472		6118	19992	40.969
6141	70.338	0.44374		6151	608.94	0.67571		6141	3240.3	3.8095		6151	18139	10.766		6131	19995	41.03
6153	70.626	0.54521		6163	609.97	0.7167		6153	3243.2	3.8654		6163	18148	10.622		6143	19999	40.871
6165	70.821	0.52789		6175	610.98	0.63939		6165	3245.8	3.8377		6175	18155	10.981		6155	20003	40.819
6177	71.07	0.55545		6187	612.03	0.65169		6177	3248.5	3.8254		6187	18162	10.721		6167	20011	41.004
6190	71.274	0.45821		6200	613.05	0.68317		6190	3251.1	3.8254		6200	18169	10.337		6180	20015	41.005
6202	71.54	0.46951		6212	614.11	0.75133		6202	3254	3.7893		6212	18176	10.476		6192	20018	40.995
6214	71.665	0.47011		6224	615.08	0.72962		6214	3256.5	3.7849		6224	18183	9.4362		6204	20022	40.708
6227	71.923	0.52051		6237	616.15	0.78819		6227	3259.4	3.7604		6237	18191	10.785		6217	20026	40.961
6239	72.184	0.52877		6249	617.26	0.64808		6239	3262	3.8291		6249	18198	10.9		6229	20032	40.845
6251	72.345	0.50331		6261	618.23	0.70249		6251	3264.8	3.7722		6261	18206	10.826		6241	20036	40.778
6264	72.66	0.52551		6274	619.28	0.66822		6264	3267.2	3.8049		6274	18210	11.197		6254	20040	40.715
6276	72.824	0.51767		6286	620.33	0.71578		6276	3269.8	3.7026		6286	18220	10.723		6266	20045	41.049
6289	73.082	0.49273		6299	621.36	0.67861		6289	3272.3	3.7864		6299	18226	10.566		6279	20048	40.947
6301	73.248	0.46423		6311	622.41	0.72899		6301	3275.2	3.7125		6311	18236	10.734		6291	20054	40.853
6314	73.577	0.56342		6324	623.45	0.66392		6314	3277.7	3.7294		6324	18238	10.837		6304	20058	40.901
6326	73.777	0.51543		6336	624.49	0.60567		6326	3280.4	3.731		6336	18251	15.707		6316	20062	40.972
6339	74.046	0.53347		6349	625.42	0.69249		6339	3283.2	3.7702		6349	18255	10.748		6329	20067	40.699
6351	74.156	0.39471		6361	626.52	0.68593		6351	3285.6	3.745		6361	18264	11.21		6341	20071	40.9
6364	74.41	0.47128		6374	627.52	0.65902		6364	3288.7	3.7694		6374	18271	11.023		6354	20075	40.956
6376	74.624	0.55284		6386	628.53	0.67511		6376	3291.2	3.7523		6386	18278	10.738		6366	20078	41.155
6389	74.921	0.43341		6399	629.56	0.81447		6389	3294	3.8405		6399	18286	10.701		6379	20084	40.788
6402	75.095	0.47899		6412	630.62	0.66273		6402	3296.4	3.8216		6412	18293	10.648		6392	20086	39.96
6414	75.329	0.46516		6424	631.65	0.75467		6414	3299.2	3.7218		6424	18301	10.751		6404	20092	40.939
6427	75.513	0.45603		6437	632.68	0.73896		6427	3301.5	3.7876		6437	18308	10.819		6417	20095	41.04
6440	75.761	0.54306		6450	633.68	0.59237		6440	3304.1	3.7779		6450	18316	10.431		6430	20104	40.984
6453	76.027	0.45859		6463	634.7	0.64251		6453	3306.9	3.8229		6463	18322	10.722		6443	20105	41.264
6465	76.269	0.52061		6475	635.67	0.65929		6465	3309.4	3.7576		6475	18329	10.831		6455	20109	41.139
6478	76.492	0.53629		6488	636.71	0.69393		6478	3312.1	3.7673		6488	18337	11.054		6468	20113	41
6491	76.67	0.40196		6501	637.79	0.70329		6491	3315.4	3.6774		6501	18342	11.375		6481	20118	41.403
6504	76.856	0.4973		6514	638.81	0.68287		6504	3317.2	3.8218		6514	18351	9.7134		6494	20122	40.988
6517	77.141	0.56368		6527	639.9	0.69098		6517	3319.9	3.858		6527	18358	10.689		6507	20127	41.107
6529	77.28	0.52136		6539	640.94	0.7191		6529	3322.6	3.7756		6539	18364	10.958		6519	20130	41.149
6542	77.568	0.47398		6552	641.82	0.59859		6542	3324.8	3.7646		6552	18370	10.867		6532	20134	41.165
6555	77.911	0.53379		6565	642.86	0.76868		6555	3327.5	3.8959		6565	18376	13.155		6545	20139	40.988
6568	77.989	0.46772		6578	643.9	0.66782		6568	3330.4	3.7409		6578	18385	10.766		6558	20143	40.856
6581	78.31	0.45509		6591	644.95	0.67844		6581	3332.9	3.84		6591	18382	11.053		6571	20146	40.958
6594	78.599	0.53876		6604	645.87	0.62697		6594	3335.6	3.7366		6604	18390	11.153		6584	20150	40.952
6607	78.835	0.54486		6617	646.96	0.65791		6607	3338	3.8461		6617	18403	10.49		6597	20155	40.909
6620	78.94	0.46252		6630	647.98	0.71639		6620	3340.7	3.7771		6630	18407	10.902		6610	20158	40.952
6633	79.343	0.56947		6643	648.97	0.66339		6633	3343.4	3.7895		6643	18417	11.143		6623	20161	41.167
6646	79.542	0.50944		6656	650	0.63551		6646	3345.9	3.776		6656	18420	11.029		6636	20165	40.944
6659	79.658	0.44494		6669	651	0.69443		6659	3348.4	3.7374		6669	18428	10.945		6649	20169	41.046
6672	79.93	0.5246		6682	652.07	0.719		6672	3351.1	3.7978		6682	18436	10.969		6662	20173	41.064
6685	80.162	0.48582		6695	653.02	0.66974		6685	3353.5	3.762		6695	18443	10.905		6675	20177	41.01
6699	80.393	0.45441		6709	654.13	0.67491		6699	3356.1	3.8177		6709	18450	10.827		6689	20181	40.849
6712	80.576	0.62052		6722	655.21	0.67772		6712	3358.8	3.8041		6722	18458	11.338		6702	20184	41.248
6725	80.782	0.39537		6735	656.24	0.69306		6725	3361.2	3.8037		6735	18463	11.362		6715	20188	40.931
6738	81.091	0.55471		6748	657.18	0.74741		6738	3364	3.7592		6748	18472	10.678		6728	20192	41.097
6751	81.311	0.50157		6761	658.21	0.72382		6751	3366.6	3.7069		6761	18478	10.832		6741	20196	40.853
6765	81.549	0.47169		6775	659.22	0.61267		6765	3369.2	3.7005		6775	18485	10.844		6755	20198	41.131
6778	81.779	0.56494		6788	660.15	0.64341		6778	3371.5	3.7695		6788	18494	11.078		6768	20202	40.978
6791	81.963	0.49871		6801	661.36	0.71285		6791	3374.1	3.7907		6801	18500	10.703		6781	20206	41.273
6805	82.209	0.37884		6815	662.3	0.67257		6805	3376.7	3.7845		6815	18512	15.454		6795	20209	41.163
6818	82.462	0.54509		6828	663.3	0.6913		6818	3379.3	3.7636		6828	18514	11.517		6808	20214	41.314
6831	82.714	0.57871		6841	664.46	0.63269		6831	3382	3.8153		6841	18522	10.935		6821	20217	41.002
6845	82.853	0.53628		6855	665.38	0.7266		6845	3384.5	3.8027		6855	18529	11.028		6835	20221	41.232
6858	83.188	0.43952		6868	666.32	0.67849		6858	3386.9	3.7938		6868	18534	11.113		6848	20224	41.125
6872	83.335	0.49587		6882	667.54	0.72781		6872	3389.8	3.7526		6882	18540	11.177		6862	20228	41.048
6885	83.658	0.51687		6895	668.45	0.72191		6885	3391.9	3.7576		6895	18550	8.9892		6875	20233	41.281
6898	83.892	0.48967		6908	669.45	0.67933		6898	3394.5	3.7393		6908	18556	11.038		6888	20237	40.935
6912	84.151	0.44316		6922	670.55	0.68526		6912	3396.7	3.8059		6922	18563	10.979		6902	20241	40.987
6926	84.383	0.55954		6936	671.61	0.69221		6926	3399.6	3.9999		6936	18569	10.7		6916	20247	41.59
6939	84.603	0.59287		6949	672.55	0.64935		6939	3401.9	3.7622		6949	18576	10.907		6929	20250	41.334
6953	84.841	0.60029		6963	673.66	0.72079		6953	3404	3.8967		6963	18581	10.938		6943	20254	41.043
6966	85.083	0.51932		6976	674.67	0.71475		6966	3406.3	3.7461		6976	18588	10.787		6956	20257	40.983
6980	85.372	0.47625		6990	675.69	0.68874		6980	3408.7	3.7206		6990	18591	10.989		6970	20262	41.219
6993	85.626	0.54049		7003	676.8	0.71655		6993	3411.2	3.7779		7003	18584	12.332		6983	20266	41.196
7007	85.795	0.50127		7017	677.8	0.58109		7007	3413.6	3.7096		7017	18597	11.252		6997	20269	41.173
7021	86.095	0.43992		7031	678.79	0.66427		7021	3415.8	3.8297		7031	18603	11.497		7011	20273	41.139
7035	86.188	0.44941		7045	679.8	0.65871		7035	3418.4	3.7893		7045	18611	12.073		7025	20277	41.19
7048	86.528	0.49434		7058	680.84	0.70904		7048	3421	3.7407		7058	18617	10.977		7038	20273	41.124
7062	86.857	0.50751		7072	681.94	0.69383		7062	3423.1	3.7866		7072	18622	11.335		7052	20277	41.369
7076	86.994	0.59061		7086	682.93	0.65833		7076	3425.6	3.7363		7086	18628	10.968		7066	20281	41.315
7090	87.194	0.53971		7100	683.94	0.69872		7090	3428.1	3.782		7100	18635	11.169		7080	20284	41.124
7103	87.516	0.48759		7113	685.03	0.62683		7103	3429.9	3.7422		7113	18642	10.968		7093	20288	41.411
7117	87.769	0.55112		7127	686.1	0.66441		7117	3432.5	3.7836		7127	18649	10.835		7107	20291	41.085
7131	88.004	0.52387		7141	687.15	0.75659		7131	3434.7	3.8446		7141	18655	11.007		7121	20295	41.095
7145	88.199	0.48833		7155	688.08	0.66511		7145	3437.2	3.6919		7155	18661	11.228		7135	20298	41.216
7159	88.423	0.50878		7169	689.17	0.71453		7159	3439.7	3.7527		7169	18668	10.948		7149	20302	41.285
7173	88.752	0.54658		7183	690.25	0.78551		7173	3442.2	3.793		7183	18674	11.136		7163	20306	41.227
7187	88.917	0.51233		7197	691.17	0.75371		7187	3444.7	3.8173		7197	18679	11.172		7177	20309	41.057
7201	89.133	0.42767		7211	692.28	0.6413		7201	3447.2	3.8624		7211	18685	11.2		7191	20313	41.304
7215	89.311	0.51914		7225	693.24	0.56187		7215	3449.4	3.8027		7225	18695	11.05		7205	20318	41.451
7229	89.678	0.47789		7239	694.24	0.74588		7229	3452	3.8487		7239	18700	11.282		7219	20322	41.213
7243	89.945	0.5045		7253	695.35	0.66362		7243	3454.4	3.8273		7253	18707	10.859		7233	20326	41.211
7257	90.137	0.50802		7267	696.28	0.62012		7257	3456.7	3.8167		7267	18708	10.435		7247	20329	41.114
7271	90.448	0.48892		7281	697.3	0.68888		7271	3459.4	3.7213		7281	18718	10.808		7261	20332	40.995
7285	90.585	0.42784		7295	698.36	0.70678		7285	3462	3.7175		7295	18722	11.121		7275	20336	40.977
7299	90.994	0.42252		7309	699.36	0.70541		7299	3464.4	3.6765		7309	18730	10.891		7289	20339	41.05
7314	91.012	0.43321		7324	700.45	0.68189		7314	3466.8	3.7791		7324	18736	11.093		7304	20343	41.283
7328	91.326	0.53442		7338	701.41	0.66258		7328	3469.2	3.786		7338	18741	10.723		7318	20347	41.102
7342	91.664	0.55254		7352	702.41	0.75921		7342	3471.6	3.7308		7352	18749	11.108		7332	20350	41.402
7356	91.83	0.42837		7366	703.46	0.76235		7356	3474.3	3.7571		7366	18756	10.977		7346	20355	41.244
7370	92.096	0.50507		7380	704.4	0.64799		7370	3476.6	3.7703		7380	18761	10.935		7360	20359	41.236
7385	92.336	0.4508		7395	705.49	0.67434		7385	3479	3.7124		7395	18767	11.681		7375	20360	41.388
7399	92.549	0.38602		7409	706.52	0.74037		7399	3481.7	3.8473		7409	18773	10.964		7389	20364	41.002
7413	92.9	0.51035		7423	707.6	0.70019		7413	3484	3.7551		7423	18779	10.552		7403	20367	41.152
7428	93.077	0.50922		7438	708.44	0.6187		7428	3486.4	3.6944		7438	18785	10.988		7418	20370	41.025
7442	93.276	0.4009		7452	709.52	0.66376		7442	3488.8	3.7962		7452	18792	10.924		7432	20374	41.439
7457	93.659	0.4872		7467	710.51	0.64966		7457	3490.8	3.7971		7467	18797	10.985		7447	20379	41.413
7471	93.848	0.46039		7481	711.54	0.75162		7471	3493.5	3.7216		7481	18804	11.132		7461	20382	41.722
7485	94.058	0.41255		7495	712.58	0.64622		7485	3495.8	3.7744		7495	18810	11.241		7475	20386	41.433
7500	94.416	0.48357		7510	713.66	0.68771		7500	3498.2	3.7491		7510	18815	11.067		7490	20391	41.095
7514	94.518	0.37548		7524	714.59	0.66559		7514	3500.6	3.7261		7524	18823	11.399		7504	20393	41.235
7529	94.793	0.46727		7539	715.6	0.62725		7529	3503.1	3.7691		7539	18830	10.971		7519	20398	41.556
7544	94.99	0.38666		7554	716.54	0.71035		7544	3505.6	3.8249		7554	18836	7.7673		7534	20400	41.498
7558	95.342	0.45586		7568	717.58	0.61995		7558	3507.8	3.7741		7568	18842	11.496		7548	20406	42.15
7573	95.57	0.5877		7583	718.6	0.70913		7573	3510.2	3.7572		7583	18848	11.33		7563	20410	41.398
7587	95.818	0.55431		7597	719.6	0.68688		7587	3512.5	3.7008		7597	18853	11.379		7577	20413	41.319
7602	96.001	0.52862		7612	720.67	0.64284		7602	3514.9	3.7768		7612	18844	11.436		7592	20415	41.586
7617	96.384	0.51864		7627	721.72	0.67721		7617	3516.6	3.742		7627	18849	11.75		7607	20416	41.599
7631	96.523	0.44872		7641	722.65	0.69616		7631	3519	3.7914		7641	18857	11.415		7621	20419	41.661
7646	96.86	0.55279		7656	723.64	0.74268		7646	3521.3	3.7734		7656	18864	11.766		7636	20422	41.602
7661	97.111	0.41108		7671	724.64	0.71452		7661	3523.4	3.746		7671	18870	11.812		7651	20425	41.605
7676	97.274	0.44006		7686	725.66	0.67		7676	3525.6	3.6939		7686	18876	11.583		7666	20429	41.479
7690	97.531	0.44438		7700	726.68	0.68947		7690	3527.9	3.7369		7700	18882	11.254		7680	20432	41.38
7705	97.737	0.45945		7715	727.56	0.70443		7705	3530.1	3.7351		7715	18889	11.501		7695	20433	41.85
7720	98.015	0.40938		7730	728.72	0.6593		7720	3532.6	3.8277		7730	18897	13.672		7710	20436	41.507
7735	98.259	0.44827		7745	729.75	0.62979		7735	3532.8	3.823		7745	18904	11.457		7725	20439	41.618
7750	98.613	0.53649		7760	730.75	0.73255		7750	3535.8	3.74		7760	18908	11.563		7740	20443	41.471
7765	98.754	0.37293		7775	731.72	0.71419		7765	3538	3.6781		7775	18914	11.34		7755	20445	41.39
7780	98.985	0.47771		7790	732.74	0.72294		7780	3540.2	3.7342		7790	18920	11.401		7770	20448	41.444
7795	99.27	0.46587		7805	733.73	0.66806		7795	3542.8	3.7739		7805	18926	11.426		7785	20452	41.439
7810	99.535	0.41478		7820	734.8	0.71189		7810	3545	3.7981		7820	18933	11.257		7800	20455	41.474
7825	99.851	0.51015		7835	735.82	0.61738		7825	3544.7	3.3902		7835	18940	11.451		7815	20459	41.555
7840	100.07	0.44801		7850	736.87	0.68676		7840	3549	3.8781		7850	18942	11.357		7830	20462	42.038
7855	100.33	0.48386		7865	737.84	0.70049		7855	3551.5	3.7398		7865	18946	11.656		7845	20465	41.369
7870	100.64	0.45657		7880	738.87	0.66198		7870	3553.7	3.9211		7880	18953	11.558		7860	20468	41.493
7885	100.83	0.4636		7895	739.91	0.68912		7885	3555.7	3.777		7895	18960	11.842		7875	20471	41.472
7900	101.04	0.39697		7910	740.89	0.70456		7900	3558	3.7201		7910	18965	11.52		7890	20474	41.474
7915	101.3	0.5074		7925	741.9	0.71417		7915	3560.3	3.7462		7925	18970	11.615		7905	20477	41.571
7931	101.61	0.48883		7941	743.01	0.64742		7931	3562.5	3.8157		7941	18964	11.816		7921	20481	41.621
7946	101.79	0.54315		7956	744	0.70078		7946	3564.9	3.8346		7956	18977	11.813		7936	20486	41.559
7961	102.05	0.45178		7971	744.96	0.72119		7961	3566.9	3.8049		7971	18981	11.818		7951	20489	41.538
7976	102.32	0.46989		7986	746.01	0.75816		7976	3569.2	3.6808		7986	18987	11.83		7966	20493	41.639
7992	102.62	0.47405		8002	746.98	0.69115		7992	3571.5	3.7684		8002	18993	12		7982	20494	41.555
8007	102.89	0.38806		8017	748	0.69383		8007	3573.8	3.8477		8017	19002	11.747		7997	20498	41.76
8022	103.08	0.41293		8032	749	0.62912		8022	3575.9	3.74		8032	19007	11.693		8012	20502	41.764
8038	103.29	0.58268		8048	750.04	0.7459		8038	3578.5	3.6909		8048	18980	12.545		8028	20506	41.765
8053	103.61	0.53118		8063	751.07	0.73843		8053	3580.7	3.8147		8063	18985	12.256		8043	20509	41.589
8069	103.89	0.51614		8079	751.96	0.74503		8069	3582.9	3.718		8079	18990	12.341		8059	20513	41.52
8084	104.12	0.43499		8094	753.04	0.68669		8084	3585.3	3.74		8094	18995	14.671		8074	20518	41.975
8100	104.42	0.43958		8110	754.07	0.69566		8100	3587.6	3.6947		8110	19002	12.152		8090	20519	42.023
8115	104.6	0.44		8125	755.11	0.68961		8115	3589.9	3.8232		8125	19004	13.346		8105	20523	41.856
8131	104.91	0.46317		8141	756.21	0.74585		8131	3592.2	3.8116		8141	19021	7.6867		8121	20526	41.646
8146	105.13	0.42856		8156	757.08	0.62818		8146	3594.6	3.8264		8156	19019	11.813		8136	20530	41.597
8162	105.27	0.5213		8172	758.17	0.69806		8162	3596.6	3.7814		8172	19023	11.583		8152	20532	41.605
8177	105.63	0.50226		8187	759.11	0.68322		8177	3598.8	3.7342		8187	19028	11.899		8167	20536	41.623
8193	105.82	0.48516		8203	760.14	0.62902		8193	3601.1	3.7456		8203	19032	15.204		8183	20538	41.632
8209	106.14	0.46864		8219	761.17	0.78429		8209	3603.4	3.7187		8219	19042	11.822		8199	20548	40.813
8224	106.45	0.44801		8234	762.08	0.73897		8224	3605.5	3.8475		8234	19046	11.933		8214	20552	41.799
8240	106.68	0.53781		8250	763.11	0.62558		8240	3607.7	3.7689		8250	19051	11.68		8230	20555	41.736
8256	106.97	0.53626		8266	764.06	0.69356		8256	3609.7	3.7608		8266	19056	11.876		8246	20558	41.65
8272	107.22	0.4255		8282	765.01	0.68471		8272	3612	3.7902		8282	19062	11.605		8262	20561	41.749
8287	107.38	0.42564		8297	766.04	0.7195		8287	3614.2	3.7877		8297	19056	27.929		8277	20563	41.904
8303	107.75	0.36508		8313	767.1	0.69315		8303	3616.4	3.743		8313	19060	13.189		8293	20566	41.735
8319	108	0.41072		8329	768.08	0.69833		8319	3618.8	3.7688		8329	19071	12.007		8309	20569	41.737
8335	108.22	0.3153		8345	769.04	0.71634		8335	3621	3.8315		8345	19073	12.061		8325	20574	44.183
8351	108.43	0.46296		8361	770.02	0.70081		8351	3622.9	3.7653		8361	19078	12.113		8341	20577	41.814
8367	108.66	0.44155		8377	770.95	0.7219		8367	3624.8	3.833		8377	19084	11.802		8357	20582	41.553
8383	108.95	0.39989		8393	771.98	0.67262		8383	3627.4	3.7595		8393	19089	12.299		8373	20584	41.82
8399	109.11	0.60051		8409	773.01	0.67888		8399	3629.4	3.7617		8409	19091	12.225		8389	20588	41.957
8415	109.47	0.44086		8425	774.01	0.70967		8415	3631.9	3.7497		8425	19098	12.027		8405	20591	41.829
8431	109.79	0.49199		8441	774.98	0.70325		8431	3634.1	3.7972		8441	19104	12.176		8421	20594	42.003
8447	110.07	0.47443		8457	775.93	0.60336		8447	3636.1	3.8014		8457	19109	12.574		8437	20599	41.915
8463	110.37	0.43821		8473	776.96	0.65685		8463	3638.2	3.8086		8473	19115	11.945		8453	20602	41.721
8479	110.63	0.46736		8489	777.88	0.70363		8479	3640.3	4.8495		8489	19119	12.461		8469	20605	41.897
8495	110.75	0.5166		8505	778.94	0.72162		8495	3641.5	3.8726		8505	19125	12.075		8485	20608	41.767
8511	111.04	0.38178		8521	779.91	0.76004		8511	3643.1	3.9284		8521	19131	14.641		8501	20610	41.938
8528	111.29	0.49042		8538	780.9	0.71994		8528	3646.1	3.8975		8538	19135	12.046		8518	20614	41.676
8544	111.62	0.4066		8554	781.78	0.61392		8544	3649.3	3.8244		8554	19142	12.692		8534	20617	41.809
8560	111.84	0.54664		8570	782.97	0.6825		8560	3651.6	3.7405		8570	19147	12.085		8550	20622	41.836
8576	112.2	0.48371		8586	783.94	0.73196		8576	3653.7	3.7181		8586	19152	12.022		8566	20626	41.85
8593	112.32	0.50384		8603	784.88	0.72354		8593	3656	3.7261		8603	19157	11.667		8583	20628	41.762
8609	112.63	0.50993		8619	785.85	0.67627		8609	3658.3	3.833		8619	19162	12.304		8599	20631	41.552
8625	112.95	0.47463		8635	786.83	0.69429		8625	3660.3	3.781		8635	19167	12.088		8615	20634	42.025
8642	113.18	0.40979		8652	787.84	0.71426		8642	3662.2	3.8081		8652	19171	12.187		8632	20637	41.716
8658	113.45	0.42011		8668	788.82	0.63295		8658	3664.3	3.8351		8668	19177	11.966		8648	20640	41.953
8675	113.58	0.41288		8685	789.9	0.68809		8675	3666.6	3.7492		8685	19181	11.903		8665	20644	41.972
8691	113.98	0.42874		8701	790.94	0.73737		8691	3668.8	3.8351		8701	19186	11.805		8681	20646	41.669
8708	114.2	0.51273		8718	791.84	0.66065		8708	3670.9	3.8364		8718	19191	12.077		8698	20650	41.862
8724	114.48	0.45202		8734	792.91	0.69704		8724	3673	3.8106		8734	19196	12.182		8714	20654	41.958
8741	114.69	0.35994		8751	793.85	0.68055		8741	3675	3.788		8751	19201	12.009		8731	20656	41.88
8757	115.07	0.39312		8767	794.89	0.7764		8757	3677.1	3.7662		8767	19204	14.605		8747	20659	41.983
8774	115.32	0.47546		8784	795.92	0.72608		8774	3679.3	3.7917		8784	19210	12.154		8764	20663	41.878
8790	115.6	0.5434		8800	796.86	0.7687		8790	3681.3	3.7874		8800	19216	12.007		8780	20666	42.154
8807	115.88	0.45418		8817	797.89	0.63003		8807	3683.8	3.734		8817	19222	12.249		8797	20670	42.023
8824	116.11	0.60447		8834	798.91	0.72445		8824	3685.6	3.8235		8834	19227	12.058		8814	20672	41.871
8841	116.4	0.54216		8851	799.89	0.69066		8841	3687.9	3.7473		8851	19229	13.155		8831	20675	42.186
8857	116.65	0.47337		8867	800.92	0.71408		8857	3689.9	3.7851		8867	19236	14.678		8847	20679	42.277
8874	116.87	0.54668		8884	801.84	0.71563		8874	3692	3.7339		8884	19242	12.411		8864	20682	42.014
8891	117.11	0.50625		8901	802.99	0.63123		8891	3694.1	3.8128		8901	19244	13.417		8881	20684	41.935
8908	117.52	0.51672		8918	803.86	0.73066		8908	3696.1	3.8091		8918	19251	11.817		8898	20689	42.324
8925	117.71	0.53406		8935	804.94	0.64235		8925	3698	3.7707		8935	19255	12.529		8915	20691	43.734
8941	117.92	0.46714		8951	805.88	0.74824		8941	3700.3	3.7637		8951	19259	12.521		8931	20694	42.054
8958	118.29	0.52024		8968	806.9	0.69345		8958	3702.4	3.7329		8968	19264	12.163		8948	20696	41.94
8975	118.51	0.45189		8985	807.87	0.73008		8975	3704.7	3.7902		8985	19271	12.082		8965	20700	42.149
8992	118.72	0.42143		9002	808.81	0.74216		8992	3707	3.845		9002	19272	13.159		8982	20703	42.174
9009	119.02	0.52405		9019	809.83	0.7267		9009	3709.1	3.7722		9019	19282	12.478		8999	20706	42.055
9026	119.25	0.44641		9036	810.88	0.70837		9026	3711.3	3.7179		9036	19277	11.328		9016	20709	42.222
9043	119.54	0.48486		9053	811.77	0.75673		9043	3713.4	3.7656		9053	19282	12.311		9033	20713	41.611
9060	119.83	0.45769		9070	812.91	0.73177		9060	3715.6	3.7581		9070	19293	12.174		9050	20715	42.006
9078	120.07	0.42906		9088	813.83	0.70215		9078	3717.8	3.7443		9088	19298	13.166		9068	20718	41.971
9095	120.36	0.39384		9105	814.87	0.71518		9095	3719.9	3.7906		9105	19305	12.158		9085	20720	42.225
9112	120.64	0.54511		9122	815.72	0.67686		9112	3722	3.708		9122	19309	12.208		9102	20723	41.895
9129	120.88	0.4542		9139	816.64	0.66664		9129	3724.5	3.7953		9139	19314	12.595		9119	20726	41.959
9146	121.03	0.42734		9156	817.76	0.69147		9146	3726.5	3.7644		9156	19319	12.396		9136	20729	41.736
9164	121.42	0.42783		9174	818.67	0.63315		9164	3728.7	3.8276		9174	19325	12.203		9154	20731	41.8
9181	121.67	0.48418		9191	819.65	0.68161		9181	3730.8	3.7531		9191	19330	12.205		9171	20733	41.899
9198	121.94	0.43748		9208	820.6	0.73114		9198	3733	3.693		9208	19335	12.033		9188	20735	41.97
9216	122.25	0.56065		9226	821.56	0.77637		9216	3735.2	3.6905		9226	19338	12.336		9206	20738	41.849
9233	122.5	0.5584		9243	822.55	0.66799		9233	3737.4	3.767		9243	19343	12.07		9223	20740	41.735
9250	122.74	0.45627		9260	823.55	0.68184		9250	3739.4	3.7347		9260	19360	55.439		9240	20744	41.766
9268	122.99	0.47134		9278	824.57	0.70486		9268	3741.3	3.8067		9278	19354	12.354		9258	20747	41.873
9285	123.25	0.48456		9295	825.52	0.70475		9285	3743.6	3.6964		9295	19356	12.52		9275	20749	41.752
9303	123.55	0.42398		9313	826.47	0.67165		9303	3745.7	3.7058		9313	19363	12.312		9293	20757	41.936
9320	123.85	0.44891		9330	827.4	0.72625		9320	3747.7	3.7366		9330	19366	12.007		9310	20761	42.036
9338	124.14	0.48682		9348	828.45	0.63613		9338	3749.8	3.7728		9348	19371	12.256		9328	20764	41.84
9355	124.38	0.48081		9365	829.38	0.7363		9355	3752.1	3.7811		9365	19370	29.273		9345	20769	41.811
9373	124.76	0.4672		9383	830.36	0.76095		9373	3754.3	3.7349		9383	19367	7.6349		9363	20770	41.873
9391	124.93	0.48724		9401	831.31	0.71388		9391	3756.2	3.7216		9401	19386	12.864		9381	20771	41.658
9408	125.18	0.38511		9418	832.28	0.655		9408	3758.4	3.701		9418	19390	12.762		9398	20774	41.899
9426	125.44	0.44106		9436	833.27	0.77689		9426	3760.2	3.8219		9436	19395	12.858		9416	20776	41.924
9444	125.75	0.39305		9454	834.14	0.71233		9444	3762.3	3.78		9454	19400	12.369		9434	20785	41.957
9462	125.99	0.44973		9472	835.21	0.61893		9462	3764.3	3.8654		9472	19404	12.421		9452	20787	41.671
9479	126.41	0.39942		9489	836.09	0.62855		9479	3766.2	3.8276		9489	19408	12.312		9469	20789	41.806
9497	126.58	0.4714		9507	837.17	0.65947		9497	3768.3	3.7569		9507	19413	12.368		9487	20792	41.859
9515	126.88	0.41948		9525	838.22	0.72307		9515	3770.5	3.8151		9525	19419	12.297		9505	20793	42.221
9533	127.06	0.34948		9543	839.05	0.72326		9533	3772.4	3.8245		9543	19424	12.481		9523	20796	41.775
9551	127.46	0.51107		9561	840.09	0.71974		9551	3774.5	3.6642		9561	19428	12.398		9541	20800	41.647
9569	127.68	0.50168		9579	841	0.69019		9569	3776.5	3.8266		9579	19432	13.935		9559	20802	41.715
9587	127.99	0.47619		9597	841.93	0.7286		9587	3778.5	3.7874		9597	19435	12.6		9577	20804	41.83
9605	128.29	0.47141		9615	842.99	0.74391		9605	3780.3	3.7451		9615	19439	12.077		9595	20806	41.659
9623	128.47	0.49032		9633	843.9	0.74379		9623	3782.3	3.774		9633	19443	12.816		9613	20808	41.877
9641	128.8	0.57923		9651	845.02	0.66552		9641	3784.3	3.7199		9651	19447	12.778		9631	20810	41.893
9659	128.95	0.51097		9669	845.87	0.75699		9659	3786.6	3.7715		9669	19452	12.424		9649	20812	41.526
9677	129.33	0.47594		9687	846.91	0.79256		9677	3788.2	3.7096		9687	19456	12.494		9667	20815	41.69
9695	129.56	0.48032		9705	847.84	0.66809		9695	3790.3	3.7928		9705	19462	12.489		9685	20821	42.054
9713	129.86	0.49383		9723	848.76	0.68196		9713	3792.1	3.7382		9723	19464	12.561		9703	20823	41.483
9731	130.13	0.52218		9741	849.8	0.72145		9731	3794.2	3.7062		9741	19468	12.362		9721	20826	41.784
9750	130.42	0.49847		9760	850.73	0.70461		9750	3796.3	3.8008		9760	19479	9.8113		9740	20828	41.717
9768	130.75	0.47267		9778	851.69	0.7065		9768	3798.2	3.7616		9778	19479	12.512		9758	20830	41.744
9786	130.98	0.43922		9796	852.66	0.67677		9786	3800.2	3.7789		9796	19484	12.453		9776	20833	41.908
9805	131.33	0.45171		9815	853.66	0.79719		9805	3802.1	3.7358		9815	19488	12.465		9795	20827	41.744
9823	131.54	0.48095		9833	854.61	0.6706		9823	3804.1	3.7687		9833	19492	12.584		9813	20829	41.815
9841	131.81	0.51769		9851	855.65	0.68133		9841	3806	3.7655		9851	19496	12.14		9831	20830	42.012
9860	132.08	0.41054		9870	856.69	0.71403		9860	3808	3.6623		9870	19503	8.7451		9850	20834	41.621
9878	132.38	0.50136		9888	857.58	0.77121		9878	3809.9	3.7264		9888	19504	12.42		9868	20836	41.935
9897	132.59	0.42929		9907	858.57	0.77933		9897	3811.9	3.7002		9907	19509	12.615		9887	20839	41.926
9915	132.96	0.4442		9925	859.56	0.72817		9915	3813.8	3.6949		9925	19510	12.414		9905	20842	41.625
9934	133.26	0.36769		9944	860.54	0.696		9934	3815.8	3.6902		9944	19517	12.715		9924	20845	41.854
9952	133.46	0.47903		9962	861.38	0.7592		9952	3817.8	3.6587		9962	19516	12.728		9942	20847	41.812
9971	133.7	0.41799		9981	862.39	0.75062		9971	3820	3.7855		9981	19518	12.768		9961	20850	41.547
9990	134.02	0.49114		10000	863.3	0.65578		9990	3821.8	3.8116		10000	19524	12.588		9980	20852	41.615
10008	134.3	0.48685		10018	864.4	0.71445		10008	3823.6	3.7334		10018	19528	12.765		9998	20855	41.899
10030	134.6	0.3757		10040	865.33	0.69219		10030	3826	3.7037		10040	19532	12.39		10020	20857	41.701
10050	134.85	0.50762		10060	866.31	0.68573		10050	3827.8	3.7681		10060	19536	12.537		10040	20864	41.617
10060	135.15	0.50711		10070	867.21	0.68987		10060	3830	3.7359		10070	19539	12.728		10050	20867	41.718
10080	135.41	0.50121		10090	868.01	0.63739		10080	3832	3.6876		10090	19540	23.582		10070	20870	41.808
10100	135.69	0.49017		10110	869.1	0.75549		10100	3834.3	3.7206		10110	19553	12.583		10090	20872	41.567
10120	135.93	0.48835		10130	870.03	0.63588		10120	3836	3.7839		10130	19557	11.995		10110	20875	41.818
10140	136.29	0.42827		10150	871.14	0.7427		10140	3837.9	3.7797		10150	19562	12.64		10130	20877	41.962
10160	136.57	0.51703		10170	871.97	0.72044		10160	3839.7	3.7323		10170	19566	12.153		10150	20878	41.656
10180	136.75	0.52308		10190	872.89	0.75594		10180	3841.6	3.7748		10190	19571	12.973		10170	20881	42.013
10200	137.11	0.41718		10210	873.91	0.72773		10200	3843.6	3.7868		10210	19575	12.594		10190	20883	41.505
10220	137.4	0.48342		10230	874.81	0.65556		10220	3845.6	3.7347		10230	19579	12.592		10210	20885	41.817
10230	137.66	0.4615		10240	875.66	0.76217		10230	3847.9	3.7733		10240	19582	12.576		10220	20886	40.794
10250	137.84	0.47876		10260	876.68	0.68903		10250	3849.7	3.749		10260	19588	12.613		10240	20895	41.856
10270	138.25	0.42034		10280	877.6	0.67756		10270	3851.7	3.8248		10280	19592	12.37		10260	20897	41.807
10290	138.5	0.41554		10300	878.47	0.82729		10290	3853.7	3.7091		10300	19596	12.507		10280	20898	41.913
10310	138.8	0.54286		10320	879.64	0.73561		10310	3855.4	3.8142		10320	19600	6.4985		10300	20901	41.741
10330	138.95	0.4929		10340	880.51	0.63958		10330	3857.2	3.7978		10340	19604	12.776		10320	20903	41.855
10350	139.25	0.46544		10360	881.37	0.72725		10350	3859.1	3.8357		10360	19607	12.266		10340	20908	41.785
10370	139.84	0.41989		10380	882.4	0.72782		10370	3861	3.6023		10380	19606	17.645		10360	20911	42.351
10390	139.95	0.51813		10400	883.39	0.7337		10390	3862.9	3.8265		10400	19617	12.849		10380	20912	41.278
10410	140.25	0.43053		10420	884.26	0.76882		10410	3864.8	3.8149		10420	19622	12.521		10400	20918	41.773
10430	140.32	0.56863		10440	885.26	0.68138		10430	3866.8	3.7424		10440	19628	12.464		10420	20919	39.905
10450	140.68	0.45058		10460	886.22	0.65744		10450	3868.6	3.7046		10460	19631	12.805		10440	20920	43.22
10470	140.98	0.50683		10480	887.08	0.75089		10470	3870	3.8296		10480	19635	12.482		10460	20925	42.364
10490	141.3	0.4606		10500	888.05	0.67081		10490	3872.3	3.8085		10500	19639	12.768		10480	20930	41.668
10500	141.72	0.44594		10510	889.01	0.65425		10500	3874.1	3.7957		10510	19640	16.489		10490	20930	35.96
10520	142	0.41707		10530	890.12	0.79881		10520	3876	3.7298		10530	19645	12.538		10510	20936	47.181
10540	142.07	0.52678		10550	890.94	0.66752		10540	3877.9	3.7399		10550	19645	8.385		10530	20945	45.671
10560	142.4	0.49335		10570	891.93	0.56616		10560	3879.6	3.7804		10570	19654	12.787		10550	20942	43.208
10580	142.74	0.45045		10590	892.94	0.67627		10580	3881.2	3.8061		10590	19656	13.077		10570	20946	44.912
10600	143.05	0.40386		10610	893.79	0.71564		10600	3883.2	3.7348		10610	19663	12.997		10590	20948	39.536
10620	143.22	0.42647		10630	894.79	0.73058		10620	3885	3.7815		10630	19667	12.959		10610	20947	43.649
10640	143.56	0.53471		10650	895.87	0.7439		10640	3886.7	3.7553		10650	19671	12.751		10630	20952	44.482
10660	143.82	0.34951		10670	896.71	0.70591		10660	3888.6	3.7345		10670	19675	13.189		10650	20952	43.78
10680	144.09	0.49499		10690	897.71	0.70852		10680	3890.4	3.8911		10690	19679	12.757		10670	20954	43.152
10700	144.47	0.47844		10710	898.73	0.67761		10700	3892.4	3.7483		10710	19684	12.549		10690	20955	42.408
10720	144.62	0.44913		10730	899.58	0.66471		10720	3894.2	3.7956		10730	19688	12.508		10710	20957	39.89
10740	144.91	0.49688		10750	900.58	0.71392		10740	3896	3.7289		10750	19692	12.975		10730	20958	40.9
10760	145.2	0.5355		10770	901.59	0.64097		10760	3897.8	3.7602		10770	19696	12.851		10750	20965	40.628
10780	145.49	0.45283		10790	902.48	0.71769		10780	3899.6	3.821		10790	19700	13.026		10770	20966	43.227
10800	145.66	0.45911		10810	903.34	0.71281		10800	3901.6	3.7157		10810	19703	13.214		10790	20969	40.137
10820	146.08	0.44986		10830	904.28	0.69596		10820	3903.4	3.7402		10830	19708	12.84		10810	20967	40.765
10840	146.35	0.44794		10850	905.23	0.71387		10840	3905.2	3.7219		10850	19712	12.811		10830	20974	42.389
10860	146.69	0.43311		10870	906.16	0.70117		10860	3906.7	3.7218		10870	19716	12.704		10850	20981	41.067
10880	146.95	0.44383		10890	907.13	0.65061		10880	3909	3.7812		10890	19721	12.675		10870	20977	40.201
10900	147.31	0.49364		10910	908.04	0.79974		10900	3910.8	3.747		10910	19724	12.46		10890	20975	41.894
10920	147.66	0.47911		10930	908.98	0.68472		10920	3912.7	3.7221		10930	19727	12.983		10910	20976	42.168
10940	147.86	0.47947		10950	909.91	0.62506		10940	3914.6	3.7764		10950	19732	12.913		10930	20976	42.797
10960	148.11	0.44137		10970	910.8	0.69789		10960	3916.4	3.761		10970	19735	12.908		10950	20979	41.858
10980	148.39	0.53334		10990	911.82	0.717		10980	3918.2	3.7019		10990	19740	12.722		10970	20980	41.577
11000	148.63	0.42705		11010	912.86	0.71821		11000	3920	3.7894		11010	19745	12.977		10990	20982	41.883
11020	148.97	0.44462		11030	913.61	0.68153		11020	3921.7	3.7635		11030	19747	12.953		11010	20982	41.822
11040	149.31	0.49272		11050	914.56	0.68985		11040	3923.8	3.7374		11050	19751	13.04		11030	20995	40.749
11060	149.58	0.42399		11070	915.5	0.72044		11060	3925.5	3.8084		11070	19754	14.096		11050	20998	44.923
11080	149.82	0.52654		11090	916.4	0.69309		11080	3927.7	3.8011		11090	19758	13.037		11070	20995	35.528
11110	150.06	0.51661		11120	917.43	0.74558		11110	3929.4	3.7466		11120	19763	13.046		11100	20998	48.695
11130	150.36	0.48063		11140	918.23	0.73552		11130	3931.1	3.8167		11140	19768	12.993		11120	21007	34.927
11150	150.72	0.47158		11160	919.34	0.67988		11150	3933.2	3.8323		11160	19771	12.733		11140	20998	45.677
11170	150.84	0.40526		11180	920.24	0.71698		11170	3934.8	3.7117		11180	19773	13.148		11160	21012	47.67
11190	151.16	0.47615		11200	921.2	0.71768		11190	3936.8	3.7679		11200	19778	13.025		11180	21005	34.877
11210	151.49	0.41769		11220	922	0.77817		11210	3938.5	3.8237		11220	19781	12.849		11200	21006	41.649
11230	151.79	0.43113		11240	922.98	0.76849		11230	3940.3	3.7781		11240	19782	13.17		11220	21016	47.135
11250	152.23	0.49699		11260	923.85	0.72281		11250	3942.3	3.7417		11260	19788	13.088		11240	21015	48.142
11270	152.44	0.44298		11280	924.82	0.7249		11270	3944.1	3.8234		11280	19793	12.798		11260	21023	48.053
11290	152.69	0.51685		11300	925.74	0.71967		11290	3946	3.7422		11300	19799	12.624		11280	21010	38.222
11310	153.07	0.45076		11320	926.68	0.67682		11310	3947.3	3.8003		11320	19802	12.839		11300	21012	43.678
11330	153.26	0.36982		11340	927.6	0.69905		11330	3948.9	3.8108		11340	19806	12.789		11320	21020	50.593
11350	153.56	0.44598		11360	928.57	0.76184		11350	3950.7	3.7477		11360	19809	12.357		11340	21025	42.102
11370	153.91	0.51217		11380	929.56	0.70749		11370	3952.7	3.7838		11380	19812	12.833		11360	21026	41.788
11400	154.18	0.4637		11410	930.42	0.7063		11400	3954.4	3.7557		11410	19816	12.286		11390	21029	41.816
11420	154.47	0.41225		11430	931.3	0.66637		11420	3956.3	3.7014		11430	19821	12.813		11410	21032	41.805
11440	154.71	0.48091		11450	932.28	0.77226		11440	3958.1	3.7187		11450	19830	12.476		11430	21033	41.859
11460	155.03	0.42662		11470	933.2	0.72062		11460	3960	3.7115		11470	19828	12.829		11450	21035	41.705
11480	155.31	0.44152		11490	934.14	0.75761		11480	3961.8	3.6773		11490	19832	12.546		11470	21036	41.687
11500	155.52	0.4619		11510	935.05	0.74334		11500	3964.2	3.7548		11510	19837	12.47		11490	21037	41.736
11520	155.93	0.44854		11530	935.96	0.7374		11520	3966.1	3.7196		11530	19840	12.498		11510	21040	41.631
11540	156.23	0.45922		11550	937.02	0.73851		11540	3967.5	3.7847		11550	19845	12.47		11530	21042	41.756
11570	156.37	0.43971		11580	938.01	0.75187		11570	3969.2	3.7792		11580	19845	12.078		11560	21043	41.688
11590	156.74	0.41799		11600	938.86	0.6765		11590	3971.1	3.7713		11600	19851	12.854		11580	21046	41.914
11610	157.03	0.47758		11620	939.76	0.69783		11610	3972.5	3.794		11620	19854	14.266		11600	21047	41.658
11630	157.43	0.47884		11640	940.68	0.71975		11630	3974.4	3.7878		11640	19859	13.092		11620	21049	41.905
11650	157.64	0.43871		11660	941.66	0.62943		11650	3975.9	3.7793		11660	19863	12.561		11640	21048	41.67
11670	157.95	0.46401		11680	942.6	0.76738		11670	3977.6	3.8944		11680	19868	12.757		11660	21049	41.611
11690	158.16	0.43737		11700	943.64	0.76082		11690	3979.2	3.8244		11700	19871	13.001		11680	21052	41.685
11710	158.51	0.59396		11720	944.51	0.74173		11710	3980.9	3.7075		11720	19876	13.754		11700	21052	41.942
11740	158.85	0.55343		11750	945.46	0.73664		11740	3982.7	3.7568		11750	19877	12.983		11730	21055	41.825
11760	159.08	0.48886		11770	946.37	0.63579		11760	3984.3	3.7123		11770	19881	13.061		11750	21055	41.835
11780	159.35	0.40492		11790	947.18	0.73803		11780	3985.9	3.7818		11790	19885	12.585		11770	21056	41.554
11800	159.62	0.52989		11810	948.13	0.72331		11800	3987.6	3.8177		11810	19888	12.853		11790	21058	41.83
11820	160.01	0.44526		11830	949.03	0.7282		11820	3987.1	3.8318		11830	19892	15.366		11810	21060	41.977
11840	160.27	0.44903		11850	950.08	0.77279		11840	3989.9	3.7812		11850	19898	13.023		11830	21062	41.942
11870	160.55	0.50042		11880	950.94	0.73968		11870	3991.6	3.7923		11880	19905	14.203		11860	21064	41.836
11890	160.84	0.58715		11900	951.85	0.79873		11890	3993.5	3.818		11900	19908	14.715		11880	21067	41.737
11910	161.23	0.60823		11920	952.73	0.75119		11910	3995.2	3.7981		11920	19913	13.229		11900	21079	42.943
11930	161.47	0.41592		11940	953.64	0.82621		11930	3996.9	3.8072		11940	19917	12.837		11920	21088	41.833
11950	161.69	0.46487		11960	954.54	0.79301		11950	3998.6	3.8514		11960	19920	12.982		11940	21091	41.637
11980	162.1	0.52474		11990	955.49	0.71582		11980	4000.3	3.7733		11990	19924	12.807		11970	21092	41.519
12000	162.27	0.40928		12010	956.42	0.73908		12000	4002.2	3.8442		12010	19927	12.841		11990	21095	41.849
12020	162.4	0.35445		12030	957.29	0.68254		12020	4004	3.7718		12030	19930	13.205		12010	21097	41.85
12040	162.8	0.44268		12050	958.16	0.7823		12040	4005.7	3.8194		12050	19934	12.802		12030	21098	42.014
12060	163.13	0.41149		12070	958.95	0.76573		12060	4007.5	3.805		12070	19936	13.06		12050	21100	41.925
12090	163.52	0.50951		12100	959.86	0.75257		12090	4009.2	3.7327		12100	19942	12.511		12080	21102	41.77
12110	163.83	0.43609		12120	960.81	0.70248		12110	4011	3.7621		12120	19947	12.84		12100	21104	41.948
12130	163.98	0.41902		12140	961.67	0.7838		12130	4012.7	3.7608		12140	19948	12.934		12120	21106	41.966
12150	164.41	0.44024		12160	962.58	0.72565		12150	4014.6	3.8791		12160	19952	12.916		12140	21108	41.84
12180	164.69	0.44617		12190	963.47	0.77833		12180	4016.2	3.7888		12190	19955	12.86		12170	21110	41.776
12200	164.94	0.46502		12210	964.52	0.66919		12200	4018.2	3.8733		12210	19955	10.933		12190	21112	41.806
12220	165.23	0.37173		12230	965.29	0.76025		12220	4020	3.9187		12230	19962	12.878		12210	21113	41.981
12240	165.54	0.5044		12250	966.15	0.82169		12240	4021.7	3.7793		12250	19963	12.736		12230	21117	42.086
12260	165.85	0.45166		12270	967.02	0.77031		12260	4023.4	3.757		12270	19967	12.809		12250	21114	41.673
12290	166.09	0.41247		12300	968.01	0.73811		12290	4024.9	3.8206		12300	19970	12.469		12280	21117	41.807
12310	166.5	0.48786		12320	968.94	0.78256		12310	4026.8	3.8284		12320	19973	12.633		12300	21119	41.72
12330	166.72	0.48545		12340	969.89	0.72728		12330	4028.2	3.7972		12340	19977	12.725		12320	21120	41.915
12350	166.95	0.47629		12360	970.81	0.71618		12350	4029.9	3.8236		12360	19980	12.519		12340	21121	41.822
12380	167.28	0.57426		12390	971.71	0.76362		12380	4031.7	3.8181		12390	19984	12.57		12370	21122	41.74
12400	167.54	0.47827		12410	972.51	0.74748		12400	4033.5	3.8093		12410	19987	12.778		12390	21124	41.738
12420	167.87	0.51992		12430	973.44	0.88067		12420	4035	3.8505		12430	19990	12.741		12410	21127	41.794
12450	168.24	0.57895		12460	974.47	0.70749		12450	4036.6	3.8233		12460	19994	12.795		12440	21128	41.953
12470	168.5	0.44047		12480	975.35	0.73791		12470	4038.1	3.7622		12480	19998	12.879		12460	21130	41.707
12490	168.79	0.535		12500	976.35	0.70941		12490	4039.7	3.8403		12500	20002	6.6077		12480	21131	41.648
12510	169.06	0.48717		12520	977.19	0.76792		12510	4041.3	3.7208		12520	20006	12.954		12500	21138	41.864
12540	169.36	0.483		12550	978.09	0.78399		12540	4042.9	3.8439		12550	20010	12.782		12530	21138	41.69
12560	169.7	0.44207		12570	979	0.78642		12560	4044.7	3.754		12570	20015	12.837		12550	21140	41.668
12580	169.98	0.50635		12590	979.94	0.71712		12580	4046.1	3.819		12590	20017	12.766		12570	21142	41.87
12610	170.26	0.51336		12620	980.91	0.73038		12610	4047.8	3.8644		12620	20020	14.567		12600	21144	42.064
12630	170.54	0.29986		12640	981.76	0.75301		12630	4049.3	3.8396		12640	20023	13.071		12620	21146	41.855
12650	170.85	0.45404		12660	982.72	0.75434		12650	4051.1	3.7845		12660	20028	12.836		12640	21148	41.869
12680	171.15	0.41421		12690	983.6	0.7917		12680	4052.6	3.8416		12690	20030	12.786		12670	21150	41.882
12700	171.49	0.47946		12710	984.53	0.70176		12700	4054	3.9075		12710	20031	13.168		12690	21151	42.105
12720	171.81	0.48303		12730	985.3	0.7091		12720	4055.6	3.7905		12730	20037	13.707		12710	21157	41.917
12740	172.04	0.46492		12750	986.27	0.80442		12740	4057.1	3.8324		12750	20041	13.058		12730	21158	42.054
12770	172.33	0.53524		12780	987.13	0.75266		12770	4058.9	3.8406		12780	20041	12.855		12760	21155	42.032
12790	172.75	0.36139		12800	988	0.64892		12790	4060.5	3.9072		12800	20045	12.612		12780	21153	36.923
12810	172.89	0.48212		12820	988.92	0.72752		12810	4062.1	3.8975		12820	20048	12.863		12800	21161	41.931
12840	173.32	0.53097		12850	989.85	0.69152		12840	4063.6	3.8561		12850	20053	13.044		12830	21166	41.628
12860	173.43	0.40735		12870	990.7	0.75608		12860	4065.3	3.75		12870	20055	12.643		12850	21168	41.568
12890	173.82	0.46592		12900	991.63	0.78144		12890	4067.1	3.8001		12900	20059	12.862		12880	21172	41.995
12910	174.15	0.57654		12920	992.59	0.74335		12910	4068.9	3.8203		12920	20061	12.818		12900	21170	42.361
12930	174.46	0.50523		12940	993.32	0.73889		12930	4070.5	3.8107		12940	20060	12.918		12920	21175	41.968
12960	174.72	0.40449		12970	994.27	0.69544		12960	4071.9	3.8251		12970	20059	12.942		12950	21177	42.077
12980	175.09	0.45272		12990	995.13	0.73725		12980	4073.8	3.8495		12990	20064	13.087		12970	21171	41.986
13000	175.33	0.47549		13010	995.96	0.77918		13000	4075.2	3.8369		13010	20067	13.013		12990	21173	41.957
13030	175.62	0.49722		13040	996.78	0.73459		13030	4077.1	3.8184		13040	20077	16.729		13020	21175	41.656
13050	175.9	0.42771		13060	997.73	0.72967		13050	4078.5	3.7758		13060	20073	13.051		13040	21178	41.856
13070	176.17	0.5758		13080	998.71	0.7118		13070	4080.5	3.8035		13080	20079	10.068		13060	21179	42.045
13100	176.58	0.49302		13110	999.56	0.75948		13100	4082	3.7415		13110	20080	13.184		13090	21181	41.959
13120	176.81	0.43043		13130	1000.4	0.72976		13120	4083.6	3.805		13130	20083	13.421		13110	21182	41.757
13150	177.15	0.48584		13160	1001.3	0.6878		13150	4085.3	3.7378		13160	20089	13.112		13140	21192	41.79
13170	177.36	0.49636		13180	1002.3	0.71951		13170	4086.7	3.7944		13180	20090	12.947		13160	21194	41.945
13190	177.71	0.54424		13200	1003.1	0.7877		13190	4088.4	3.6792		13200	20093	13.214		13180	21194	41.687
13220	177.99	0.41916		13230	1004	0.73045		13220	4089.7	3.8623		13230	20095	12.98		13210	21195	41.866
13240	178.34	0.47049		13250	1004.9	0.76263		13240	4091.4	3.7901		13250	20100	13.122		13230	21199	41.691
13270	178.6	0.41887		13280	1005.8	0.68669		13270	4092.9	3.7314		13280	20103	13.052		13260	21200	41.933
13290	178.96	0.46749		13300	1006.8	0.79198		13290	4094.2	3.8461		13300	20107	12.842		13280	21203	41.867
13310	179.08	0.57456		13320	1007.6	0.74725		13310	4095.6	3.7504		13320	20110	13.01		13300	21206	41.979
13340	179.66	0.3223		13350	1008.7	0.747		13340	4097	3.7822		13350	20114	12.865		13330	21208	42.171
13360	179.86	0.49318		13370	1009.5	0.74167		13360	4098.4	3.7732		13370	20116	12.805		13350	21211	41.556
13390	180.18	0.43014		13400	1010.3	0.79255		13390	4100	3.8451		13400	20119	12.993		13380	21213	41.667
13410	180.39	0.41633		13420	1011.3	0.72972		13410	4102.6	3.8283		13420	20122	12.989		13400	21217	41.803
13440	180.65	0.51524		13450	1012.2	0.70072		13440	4103.9	3.7811		13450	20128	12.999		13430	21220	41.907
13460	181.11	0.513		13470	1013	0.74486		13460	4105.5	3.872		13470	20131	13.075		13450	21220	41.983
13480	181.43	0.41249		13490	1014	0.72231		13480	4106.8	3.8143		13490	20136	12.957		13470	21222	41.918
13510	181.65	0.45735		13520	1014.8	0.73364		13510	4108.2	3.797		13520	20140	13.143		13500	21225	41.581
13530	181.88	0.43459		13540	1015.8	0.75136		13530	4109.5	3.8351		13540	20142	13.059		13520	21225	41.844
13560	182.16	0.55778		13570	1016.7	0.75792		13560	4111.2	3.8985		13570	20145	12.833		13550	21229	41.318
13580	182.51	0.45245		13590	1017.5	0.70786		13580	4112.7	3.8051		13590	20148	13.186		13570	21238	47.345
13610	182.82	0.51703		13620	1018.4	0.75523		13610	4114.3	3.857		13620	20153	13.009		13600	21232	42.278
13630	183.17	0.4543		13640	1019.3	0.72327		13630	4115.6	3.8133		13640	20156	13.249		13620	21237	41.617
13660	183.41	0.53363		13670	1020.2	0.72517		13660	4117.2	3.7687		13670	20159	12.784		13650	21235	45.459
13680	183.74	0.4285		13690	1021	0.75011		13680	4118.7	3.818		13690	20162	12.851		13670	21236	40.926
13710	184.08	0.49693		13720	1021.9	0.7787		13710	4120.2	3.9075		13720	20165	12.741		13700	21238	44.334
13730	184.39	0.44207		13740	1022.8	0.65809		13730	4122.1	3.7272		13740	20169	12.712		13720	21242	39.791
13760	184.66	0.48022		13770	1023.7	0.72709		13760	4124	3.824		13770	20171	13.034		13750	21239	41.538
13780	184.92	0.52084		13790	1024.5	0.71003		13780	4125.6	3.7259		13790	20173	13.239		13770	21246	37.287
13810	185.25	0.4565		13820	1025.4	0.70228		13810	4127.3	3.7876		13820	20177	13.186		13800	21249	38.221
13830	185.62	0.40251		13840	1026.2	0.70527		13830	4128.7	3.8169		13840	20179	13.18		13820	21248	41.934
13860	185.83	0.44772		13870	1027.1	0.71707		13860	4130.2	3.6957		13870	20183	12.96		13850	21252	41.317
13880	186.13	0.48983		13890	1028	0.70741		13880	4131.7	3.7693		13890	20184	12.8		13870	21254	42.022
13910	186.4	0.47995		13920	1028.8	0.77224		13910	4133.4	3.7075		13920	20186	12.912		13900	21247	41.349
13930	186.63	0.47224		13940	1029.8	0.78792		13930	4134.9	3.806		13940	20193	12.662		13920	21249	41.896
13960	187.13	0.49145		13970	1030.6	0.80313		13960	4136.4	3.842		13970	20193	13.217		13950	21252	41.849
13980	187.44	0.52963		13990	1031.5	0.70746		13980	4137.9	3.8004		13990	20195	13.281		13970	21254	41.861
14010	187.6	0.4408		14020	1032.3	0.71482		14010	4139.2	3.7449		14020	20197	13.052		14000	21258	42.181
14030	187.92	0.43317		14040	1033.2	0.79431		14030	4140.9	3.7667		14040	20199	12.874		14020	21260	42.164
14060	188.23	0.47593		14070	1034.1	0.74443		14060	4142.3	3.7657		14070	20199	15.702		14050	21261	41.829
14080	188.52	0.39676		14090	1035	0.81161		14080	4143.4	3.851		14090	20204	12.994		14070	21263	41.935
14110	188.82	0.49385		14120	1035.9	0.73834		14110	4144.9	3.8006		14120	20210	13.345		14100	21264	41.957
14140	189.08	0.46151		14150	1036.8	0.71317		14140	4146.2	3.7736		14150	20214	13.401		14130	21266	41.793
14160	189.42	0.52266		14170	1037.7	0.73104		14160	4147.4	3.8348		14170	20216	13.332		14150	21268	42.153
14190	189.81	0.43566		14200	1038.6	0.8079		14190	4148.9	3.8984		14200	20218	12.045		14180	21270	41.784
14210	190.12	0.51153		14220	1039.5	0.71777		14210	4150.2	3.8793		14220	20224	13.327		14200	21271	41.751
14240	190.4	0.54227		14250	1040.3	0.79586		14240	4150.9	3.9943		14250	20228	12.688		14230	21275	42.957
14260	190.59	0.49249		14270	1041.2	0.74		14260	4152.6	3.9032		14270	20228	13.429		14250	21275	42.085
14290	190.98	0.419		14300	1042.1	0.7155		14290	4156.5	3.8115		14300	20233	13.418		14280	21279	38.789
14320	191.36	0.48713		14330	1043	0.79134		14320	4158.1	3.8667		14330	20236	13.025		14310	21280	41.874
14340	191.56	0.4033		14350	1043.8	0.68721		14340	4159.3	3.8437		14350	20236	14.239		14330	21284	40.463
14370	191.93	0.52763		14380	1044.7	0.7608		14370	4160.8	3.8526		14380	20242	13.343		14360	21283	41.992
14390	192.22	0.46186		14400	1045.7	0.77807		14390	4162.3	3.8413		14400	20245	13.381		14380	21285	44.031
14420	192.51	0.49936		14430	1046.4	0.75461		14420	4163.8	3.9136		14430	20248	13.081		14410	21290	36.987
14450	192.92	0.47103		14460	1047.4	0.75964		14450	4165.1	3.8604		14460	20252	14.139		14440	21283	42.955
14470	193.13	0.40212		14480	1048.3	0.77411		14470	4167	3.8497		14480	20254	13.202		14460	21299	40.841
14500	193.39	0.45424		14510	1049.1	0.72888		14500	4168.5	3.7907		14510	20259	13.348		14490	21292	49.78
14520	193.75	0.44523		14530	1050	0.70958		14520	4170.1	3.7878		14530	20258	12.684		14510	21299	47.24
14550	194.06	0.45964		14560	1050.8	0.78112		14550	4171.6	3.9275		14560	20263	13.311		14540	21307	48.459
14580	194.31	0.46096		14590	1051.6	0.82262		14580	4173.3	3.8143		14590	20266	13.189		14570	21291	42.87
14600	194.61	0.45136		14610	1052.5	0.8019		14600	4174.6	3.831		14610	20269	13.301		14590	21304	33.873
14630	194.91	0.53398		14640	1053.4	0.702		14630	4176.3	3.852		14640	20273	13.007		14620	21303	42.004
14660	195.23	0.37998		14670	1054.2	0.78615		14660	4177.8	3.8447		14670	20274	12.955		14650	21305	41.937
14680	195.5	0.46689		14690	1055	0.73898		14680	4179.7	3.8334		14690	20276	13.212		14670	21309	42.041
14710	195.92	0.56247		14720	1055.9	0.74207		14710	4181.1	3.8612		14720	20278	13.292		14700	21309	41.46
14740	196.1	0.48185		14750	1056.7	0.79231		14740	4182.6	3.7493		14750	20281	13.021		14730	21333	66.994
14760	196.47	0.47341		14770	1057.4	0.76334		14760	4184.3	3.8755		14770	20283	12.369		14750	21314	41.869
14790	196.76	0.43672		14800	1058.4	0.76791		14790	4186	3.8095		14800	20285	13.271		14780	21317	42.016
14820	197.13	0.47879		14830	1059.3	0.71765		14820	4187.5	3.7287		14830	20286	17.948		14810	21317	42.036
14840	197.43	0.43544		14850	1060.2	0.70862		14840	4188.9	3.8178		14850	20289	13.361		14830	21317	42.073
14870	197.71	0.46892		14880	1061	0.67276		14870	4190.3	3.8489		14880	20292	13.114		14860	21317	42.15
14900	197.88	0.49589		14910	1062	0.73079		14900	4191.8	3.769		14910	20295	13.112		14890	21319	41.611
14920	198.28	0.46416		14930	1062.7	0.73016		14920	4193.3	3.8469		14930	20297	12.916		14910	21320	42.045
14950	198.55	0.48209		14960	1063.6	0.69008		14950	4194.5	3.8416		14960	20300	12.978		14940	21320	41.782
14980	198.9	0.47389		14990	1064.4	0.67292		14980	4195.9	3.8536		14990	20299	13.287		14970	21322	41.948
15000	199.21	0.42627		15010	1065.4	0.72239		15000	4197.2	3.7802		15010	20305	13.149		14990	21326	41.737
15030	199.53	0.34549		15040	1066.3	0.84196		15030	4198.7	3.8076		15040	20307	13.743		15020	21326	41.874
15060	199.75	0.41718		15070	1067	0.78048		15060	4199.9	3.8087		15070	20309	13.592		15050	21322	41.92
15080	200.01	0.50497		15090	1068	0.72689		15080	4201.1	3.7868		15090	20313	13.22		15070	21324	41.481
15110	200.4	0.36327		15120	1069	0.66109		15110	4202.6	3.9255		15120	20313	13.435		15100	21324	42.101
15140	200.73	0.46022		15150	1069.8	0.79084		15140	4204.3	3.8204		15150	20318	13.216		15130	21325	41.903
15170	200.98	0.46767		15180	1070.8	0.72652		15170	4205.5	3.8857		15180	20319	13.258		15160	21325	42.701
15190	201.35	0.52819		15200	1071.6	0.71492		15190	4207	3.8416		15200	20322	13.255		15180	21330	42.769
15220	201.69	0.46779		15230	1072.4	0.82949		15220	4208.3	3.859		15230	20327	13.239		15210	21332	41.423
15250	201.95	0.52401		15260	1073.1	0.67555		15250	4210.1	3.8603		15260	20331	13.146		15240	21336	41.957
15280	202.2	0.46099		15290	1074.1	0.74389		15280	4211.2	3.8384		15290	20335	12.459		15270	21336	41.971
15300	202.55	0.47356		15310	1075	0.72223		15300	4213	3.8531		15310	20339	13.226		15290	21337	41.824
15330	202.83	0.41898		15340	1075.8	0.69736		15330	4214.4	3.823		15340	20340	13.297		15320	21339	42.067
15360	203.16	0.47335		15370	1076.7	0.71699		15360	4215.4	3.8903		15370	20343	13.211		15350	21340	42.024
15390	203.56	0.48937		15400	1077.5	0.75173		15390	4217	3.7996		15400	20343	13.34		15380	21343	42.288
15410	203.76	0.43523		15420	1078.4	0.75794		15410	4218.5	3.8205		15420	20348	13.42		15400	21344	42.067
15440	204.02	0.48947		15450	1079.2	0.74455		15440	4219.9	3.803		15450	20351	13.265		15430	21345	42.429
15470	204.3	0.44592		15480	1080	0.75008		15470	4221.4	3.8316		15480	20353	13.143		15460	21341	41.931
15500	204.7	0.53974		15510	1080.8	0.75911		15500	4222.9	3.8061		15510	20355	12.501		15490	21342	42.112
15530	205.04	0.40507		15540	1081.7	0.72272		15530	4224.5	3.9763		15540	20357	12.924		15520	21344	42.092
15550	205.35	0.52205		15560	1082.5	0.72093		15550	4226.1	3.8459		15560	20359	12.874		15540	21346	41.96
15580	205.66	0.44231		15590	1083.3	0.76687		15580	4227.6	3.869		15590	20365	5.8999		15570	21348	42.145
15610	205.86	0.54472		15620	1084.1	0.74202		15610	4229.3	3.9154		15620	20366	13.13		15600	21349	42.05
15640	206.22	0.49408		15650	1085	0.7163		15640	4230.9	3.8366		15650	20362	13.175		15630	21350	41.985
15670	206.51	0.4691		15680	1085.7	0.83296		15670	4232.6	3.8903		15680	20368	13.95		15660	21362	41.783
15690	206.86	0.45758		15700	1086.6	0.71829		15690	4233.7	3.8393		15700	20370	13.25		15680	21362	41.759
15720	207.14	0.44377		15730	1087.4	0.70013		15720	4235.2	3.8651		15730	20372	12.876		15710	21363	42.169
15750	207.49	0.48515		15760	1088.2	0.79401		15750	4236.5	3.8441		15760	20373	13.264		15740	21366	41.873
15780	207.82	0.48716		15790	1089.2	0.72405		15780	4237.8	3.8601		15790	20376	13.309		15770	21367	41.752
15810	208.04	0.47703		15820	1090	0.76818		15810	4239.4	3.9337		15820	20378	13.145		15800	21369	42.479
15840	208.29	0.38189		15850	1090.9	0.82472		15840	4241	3.7461		15850	20382	13.44		15830	21382	42.002
15860	208.77	0.41218		15870	1091.8	0.81518		15860	4242.3	3.8071		15870	20383	13.103		15850	21381	42.14
15890	208.96	0.50215		15900	1092.6	0.7112		15890	4243.8	3.7699		15900	20386	13.062		15880	21381	41.865
15920	209.33	0.43642		15930	1093.5	0.76294		15920	4245.1	3.7682		15930	20388	13.604		15910	21383	41.893
15950	209.65	0.53448		15960	1094.5	0.77018		15950	4246.5	3.9129		15960	20390	13.743		15940	21374	39.43
15980	209.96	0.50339		15990	1095.3	0.73623		15980	4247.7	3.8331		15990	20393	13.289		15970	21390	41.83
16010	210.17	0.49046		16020	1096.1	0.80187		16010	4249.2	3.8654		16020	20393	15.292		16000	21391	41.923
16040	210.54	0.53106		16050	1097	0.79423		16040	4250.6	3.8005		16050	20398	13.165		16030	21393	42.095
16060	210.94	0.50583		16070	1098	0.72298		16060	4252	3.802		16070	20402	13.085		16050	21387	41.214
16090	211.21	0.50668		16100	1098.7	0.75435		16090	4253.2	3.7856		16100	20402	12.953		16080	21386	42.076
16120	211.49	0.3921		16130	1099.6	0.80525		16120	4254.8	3.882		16130	20410	13.332		16110	21387	42.518
16150	211.82	0.49847		16160	1100.4	0.7111		16150	4256	3.8458		16160	20409	13.244		16140	21388	41.758
16180	212.12	0.5139		16190	1101.2	0.70741		16180	4257.2	3.8679		16190	20413	13.402		16170	21390	42.112
16210	212.33	0.33477		16220	1102.1	0.78394		16210	4258.7	3.8175		16220	20406	7.6149		16200	21396	41.872
16240	212.72	0.52728		16250	1102.9	0.72179		16240	4260.1	3.8742		16250	20418	13.601		16230	21397	42.337
16270	213.09	0.52184		16280	1103.7	0.72859		16270	4261.3	3.7966		16280	20421	13.92		16260	21398	41.907
16300	213.32	0.47265		16310	1104.5	0.68136		16300	4262.8	3.7476		16310	20425	13.271		16290	21400	41.962
16330	213.57	0.51151		16340	1105.3	0.78392		16330	4264.3	3.7578		16340	20428	14.129		16320	21398	41.773
16350	214.05	0.48706		16360	1106.2	0.70672		16350	4265.5	3.8244		16360	20431	13.532		16340	21402	40.185
16380	214.24	0.50509		16390	1107	0.68757		16380	4267.4	3.8062		16390	20436	13.452		16370	21405	41.987
16410	214.53	0.47373		16420	1107.8	0.81308		16410	4268.6	3.8156		16420	20438	13.609		16400	21405	42.065
16440	214.78	0.47081		16450	1108.7	0.71769		16440	4270.2	3.8622		16450	20440	13.533		16430	21408	42.189
16470	215.1	0.51572		16480	1109.5	0.78054		16470	4271.5	3.7611		16480	20444	13.336		16460	21411	42.065
16500	215.32	0.54296		16510	1110.4	0.7172		16500	4272.7	3.8692		16510	20444	13.447		16490	21412	40.636
16530	215.86	0.51024		16540	1111.2	0.68475		16530	4274.2	3.8401		16540	20446	13.522		16520	21414	40.476
16560	216.12	0.46183		16570	1111.9	0.7249		16560	4275.6	3.8494		16570	20449	13.389		16550	21419	41.894
16590	216.36	0.57458		16600	1112.8	0.71712		16590	4276.9	3.8133		16600	20455	13.796		16580	21422	40.135
16620	216.66	0.42266		16630	1113.6	0.66237		16620	4278.5	3.7759		16630	20457	13.748		16610	21422	40.984
16650	216.93	0.49217		16660	1114.5	0.7653		16650	4279.9	3.8729		16660	20459	13.404		16640	21424	40.857
16680	217.36	0.45952		16690	1115.5	0.71681		16680	4281.3	3.869		16690	20461	13.386		16670	21425	41.957
16710	217.61	0.44532		16720	1116.2	0.82322		16710	4282.8	3.9296		16720	20463	13.354		16700	21427	41.943
16740	217.93	0.47039		16750	1117.2	0.84513		16740	4284.2	3.8467		16750	20466	13.535		16730	21425	42.587
16770	218.15	0.49123		16780	1118	0.75066		16770	4285.4	3.9563		16780	20469	13.56		16760	21429	43.196
16800	218.61	0.43353		16810	1118.8	0.70393		16800	4286.8	3.854		16810	20469	11.15		16790	21430	41.899
16830	218.85	0.48414		16840	1119.6	0.78254		16830	4287.9	3.907		16840	20478	14.042		16820	21430	41.86
16860	219.16	0.38314		16870	1120.5	0.78118		16860	4289.3	3.8979		16870	20482	13.688		16850	21430	41.881
16890	219.45	0.51343		16900	1121.4	0.75411		16890	4290.5	3.7946		16900	20484	13.403		16880	21430	42.148
16920	219.79	0.44157		16930	1122.2	0.78496		16920	4291.9	3.8277		16930	20481	13.556		16910	21431	42.214
16950	220.1	0.41779		16960	1123	0.80814		16950	4292.9	3.8382		16960	20485	13.448		16940	21424	41.92
16980	220.4	0.53048		16990	1123.9	0.77312		16980	4294.2	3.8131		16990	20487	13.606		16970	21428	44.308
17010	220.71	0.51534		17020	1124.7	0.77366		17010	4295.9	3.9179		17020	20487	16.455		17000	21433	44.667
17040	221	0.46491		17050	1125.6	0.72494		17040	4297.3	3.9088		17050	20495	13.924		17030	21438	43.634
17070	221.33	0.44539		17080	1126.4	0.78761		17070	4298.7	3.8861		17080	20497	13.683		17060	21436	44.169
17100	221.69	0.3181		17110	1127.3	0.78052		17100	4300	3.8606		17110	20498	13.504		17090	21433	39.594
17130	221.97	0.43998		17140	1128.1	0.74408		17130	4301.3	3.8782		17140	20498	14.31		17120	21434	41.917
17160	222.34	0.46135		17170	1128.9	0.81853		17160	4302.6	3.927		17170	20503	13.393		17150	21437	42.144
17190	222.43	0.36564		17200	1129.7	0.80123		17190	4304.1	3.8145		17200	20505	13.315		17180	21439	41.983
17220	222.94	0.54977		17230	1130.5	0.70872		17220	4305.6	3.8305		17230	20507	13.357		17210	21439	41.835
17260	223.22	0.53191		17270	1131.2	0.72429		17260	4307.1	3.8824		17270	20512	14.215		17250	21440	41.984
17290	223.42	0.46935		17300	1132.1	0.7953		17290	4308.3	3.8842		17300	20511	17.065		17280	21443	42.035
17320	223.78	0.47074		17330	1132.9	0.74386		17320	4309.7	3.944		17330	20512	13.535		17310	21451	41.871
17350	224.08	0.48468		17360	1133.8	0.71812		17350	4311.1	3.7625		17360	20514	13.403		17340	21453	42.031
17380	224.44	0.47247		17390	1134.5	0.80677		17380	4312.6	3.8577		17390	20514	13.536		17370	21458	42.164
17410	224.77	0.43705		17420	1135.3	0.82499		17410	4313.7	3.8959		17420	20517	13.367		17400	21462	42.137
17440	225.05	0.59336		17450	1136	0.73941		17440	4315.6	3.8851		17450	20519	13.37		17430	21456	41.799
17470	225.38	0.54535		17480	1137	0.73516		17470	4317	3.8703		17480	20518	13.501		17460	21456	42.048
17500	225.7	0.45374		17510	1137.7	0.81945		17500	4318.4	3.8888		17510	20523	13.476		17490	21457	41.687
17530	226.03	0.468		17540	1138.6	0.80288		17530	4319.5	3.8573		17540	20526	13.459		17520	21457	42.133
17570	226.34	0.4407		17580	1139.4	0.8935		17570	4320.8	3.8165		17580	20525	13.257		17560	21459	41.902
17600	226.58	0.47172		17610	1140.4	0.73823		17600	4322.3	3.9092		17610	20528	13.601		17590	21467	41.989
17630	226.88	0.40497		17640	1141.2	0.82807		17630	4323.6	3.8589		17640	20531	13.217		17620	21467	42.05
17660	227.28	0.48754		17670	1142	0.69889		17660	4324.7	3.8351		17670	20534	13.305		17650	21466	42.147
17690	227.56	0.47057		17700	1142.7	0.8127		17690	4326	3.8146		17700	20535	13.232		17680	21468	42.386
17720	227.89	0.58171		17730	1143.6	0.72377		17720	4327.4	3.862		17730	20538	13.383		17710	21471	42.148
17760	228.21	0.46938		17770	1144.5	0.78243		17760	4328.8	3.8212		17770	20540	13.365		17750	21472	42.176
17790	228.46	0.54898		17800	1145.3	0.72831		17790	4329.8	3.8718		17800	20542	13.383		17780	21476	42.062
17820	228.81	0.44424		17830	1146.1	0.77367		17820	4331.3	3.913		17830	20544	13.367		17810	21476	41.967
17850	229.16	0.51731		17860	1146.9	0.87602		17850	4332	3.8981		17860	20547	13.457		17840	21479	41.927
17880	229.39	0.44326		17890	1147.8	0.81736		17880	4333.9	3.897		17890	20548	13.119		17870	21471	41.916
17910	229.66	0.51908		17920	1148.6	0.76688		17910	4334.6	3.9473		17920	20550	13.453		17900	21472	41.915
17950	229.98	0.48659		17960	1149.5	0.73793		17950	4335.9	3.8536		17960	20553	13.434		17940	21474	41.775
17980	230.33	0.48811		17990	1150.3	0.73965		17980	4337.4	3.9048		17990	20554	13.565		17970	21482	42.081
18010	230.58	0.45067		18020	1151	0.78712		18010	4338.5	3.9176		18020	20555	13.283		18000	21483	40.171
18040	230.93	0.48454		18050	1151.8	0.7807		18040	4339.8	3.8932		18050	20558	13.362		18030	21490	42.212
18070	231.29	0.56432		18080	1152.7	0.76327		18070	4341.3	3.766		18080	20563	13.264		18060	21490	42.06
18110	231.48	0.42885		18120	1153.4	0.73161		18110	4343	3.8274		18120	20563	13.44		18100	21492	41.85
18140	231.95	0.5201		18150	1154.2	0.79761		18140	4344	3.889		18150	20564	13.511		18130	21493	42.029
18170	232.12	0.58161		18180	1155	0.76759		18170	4345.4	3.8195		18180	20565	13.466		18160	21497	42.057
18200	232.49	0.49136		18210	1155.9	0.67682		18200	4346.7	3.9231		18210	20569	13.047		18190	21500	42.243
18240	232.76	0.54171		18250	1156.7	0.8197		18240	4348.1	3.8688		18250	20569	13.44		18230	21506	41.859
18270	233.14	0.52062		18280	1157.5	0.73313		18270	4349.4	3.8848		18280	20571	13.563		18260	21504	42.155
18300	233.41	0.49305		18310	1158.3	0.75631		18300	4351.1	3.8984		18310	20572	13.79		18290	21505	42.126
18330	233.74	0.49521		18340	1159.1	0.76578		18330	4352.5	3.9529		18340	20575	13.607		18320	21495	41.947
18370	234	0.48462		18380	1159.8	0.7575		18370	4353.8	3.8247		18380	20577	13.549		18360	21497	42.104
18400	234.33	0.4871		18410	1160.6	0.78329		18400	4355	3.8262		18410	20580	13.726		18390	21503	42.176
18430	234.64	0.42258		18440	1161.4	0.76924		18430	4356.3	3.8533		18440	20582	13.714		18420	21504	41.928
18460	234.89	0.42801		18470	1162.2	0.76948		18460	4357.8	3.8712		18470	20585	13.443		18450	21505	42.002
18500	235.33	0.47578		18510	1163	0.78455		18500	4358.9	3.8554		18510	20586	13.682		18490	21503	41.851
18530	235.63	0.52712		18540	1164	0.70557		18530	4360.3	3.87		18540	20588	13.472		18520	21514	42.039
18560	235.89	0.49867		18570	1164.7	0.78965		18560	4361.7	3.791		18570	20589	13.523		18550	21515	42.03
18600	236.21	0.55005		18610	1165.5	0.80356		18600	4362.7	3.8784		18610	20591	18.048		18590	21520	41.911
18630	236.41	0.56329		18640	1166.4	0.76262		18630	4363.6	3.8416		18640	20597	13.643		18620	21510	42.171
18660	236.76	0.46917		18670	1167.3	0.8066		18660	4365	3.9268		18670	20599	13.329		18650	21510	42.283
18690	237.17	0.53076		18700	1168.2	0.77238		18690	4366.2	3.8566		18700	20600	13.404		18680	21516	42.176
18730	237.46	0.51107		18740	1169	0.83211		18730	4367.5	3.8919		18740	20603	14.485		18720	21517	42.028
18760	237.9	0.53221		18770	1169.8	0.78447		18760	4368.5	3.8421		18770	20605	13.648		18750	21516	42.366
18790	238.09	0.48007		18800	1170.7	0.84594		18790	4369.9	3.8552		18800	20607	13.446		18780	21525	41.99
18830	238.35	0.50455		18840	1171.6	0.74385		18830	4371.1	3.8484		18840	20609	13.617		18820	21526	42.073
18860	238.64	0.5543		18870	1172.3	0.80915		18860	4372.5	3.8008		18870	20610	13.58		18850	21529	42.086
18900	239.01	0.47371		18910	1173	0.77145		18900	4373.6	3.8218		18910	20611	13.532		18890	21529	42.001
18930	239.24	0.46072		18940	1173.9	0.79731		18930	4375.2	3.8225		18940	20612	14.9		18920	21523	41.821
18960	239.76	0.4949		18970	1174.6	0.78252		18960	4376.6	3.8567		18970	20614	13.669		18950	21524	41.975
19000	239.94	0.45723		19010	1175.5	0.68294		19000	4377.8	3.8201		19010	20616	13.732		18990	21525	41.982
19030	240.29	0.50532		19040	1176.2	0.78886		19030	4379	3.8681		19040	20618	13.655		19020	21527	42.044
19060	240.63	0.51638		19070	1176.9	0.78667		19060	4380.6	3.7239		19070	20624	13.622		19050	21529	42.155
19100	240.82	0.43394		19110	1177.7	0.74171		19100	4382.1	3.9825		19110	20628	13.759		19090	21531	42.111
19130	241.22	0.42805		19140	1178.4	0.74422		19130	4383.1	3.87		19140	20631	13.855		19120	21535	42.002
19170	241.52	0.45743		19180	1179.2	0.79189		19170	4384.5	3.8985		19180	20634	13.691		19160	21542	41.861
19200	241.83	0.42975		19210	1180	0.77528		19200	4386	3.8009		19210	20638	13.803		19190	21547	42.118
19230	242.15	0.59071		19240	1180.8	0.7328		19230	4387.4	3.9407		19240	20638	13.5		19220	21547	41.788
19270	242.44	0.48448		19280	1181.5	0.78657		19270	4388.9	3.7545		19280	20641	13.358		19260	21548	42.135
19300	242.69	0.50926		19310	1182.3	0.76273		19300	4390	3.8789		19310	20641	13.642		19290	21547	42.16
19340	243.02	0.50441		19350	1183.1	0.78935		19340	4391	3.9936		19350	20643	13.728		19330	21548	42.211
19370	243.4	0.43018		19380	1184	0.77363		19370	4392.6	3.9315		19380	20648	13.577		19360	21549	42.166
19400	243.7	0.51303		19410	1184.7	0.79626		19400	4393.8	3.9342		19410	20647	13.81		19390	21550	42.003
19440	243.98	0.51033		19450	1185.7	0.73805		19440	4395	3.8015		19450	20649	13.751		19430	21541	41.901
19470	244.37	0.41028		19480	1186.5	0.82641		19470	4396	3.759		19480	20652	13.653		19460	21543	42.001
19510	244.72	0.47174		19520	1187.4	0.70429		19510	4397.2	3.8883		19520	20655	13.789		19500	21544	42.128
19540	245.01	0.50268		19550	1188.2	0.75043		19540	4398.4	3.875		19550	20657	14.023		19530	21549	41.916
19580	245.13	0.53473		19590	1189	0.74342		19580	4399.5	3.9114		19590	20660	14.311		19570	21550	41.99
19610	245.51	0.56654		19620	1189.8	0.76911		19610	4400.9	3.9255		19620	20668	13.591		19600	21553	41.991
19650	245.87	0.4565		19660	1190.8	0.71153		19650	4402	3.8417		19660	20665	13.365		19640	21557	40.284
19680	246.15	0.52074		19690	1191.5	0.78554		19680	4403	3.9402		19690	20667	13.683		19670	21554	42.589
19720	246.51	0.49143		19730	1192.5	0.7384		19720	4404.2	3.8761		19730	20667	13.924		19710	21557	42.069
19750	246.79	0.4681		19760	1193.2	0.75256		19750	4405.6	3.9473		19760	20668	13.947		19740	21558	42.06
19790	247	0.4909		19800	1193.9	0.73863		19790	4406.5	3.8314		19800	20671	13.641		19780	21559	42.2
19820	247.43	0.48767		19830	1194.7	0.67594		19820	4407.9	3.8314		19830	20674	13.892		19810	21548	41.987
19860	247.66	0.49552		19870	1195.7	0.81631		19860	4409.4	3.8749		19870	20676	13.528		19850	21549	42.112
19890	247.98	0.39139		19900	1196.4	0.76885		19890	4410.5	3.911		19900	20677	13.668		19880	21551	42.013
19930	248.39	0.45345		19940	1197.1	0.73636		19930	4411.8	3.8917		19940	20680	13.937		19920	21552	42.515
19960	248.66	0.50694		19970	1198	0.74666		19960	4412.9	3.8851		19970	20682	13.783		19950	21552	42.089
20000	248.92	0.55476		20010	1198.7	0.72463		20000	4414	3.9787		20010	20684	13.947		19990	21553	42.059
20030	249.27	0.43174		20040	1199.4	0.75718		20030	4415.5	3.8449		20040	20690	14.655		20020	21554	42.007
20070	249.58	0.44777		20080	1200.2	0.81303		20070	4417	3.794		20080	20690	14.025		20060	21555	41.823
20100	249.94	0.4626		20110	1200.9	0.65126		20100	4418.2	3.9367		20110	20692	13.77		20090	21554	42.008
20140	250.21	0.45382		20150	1201.7	0.81769		20140	4419.5	3.9072		20150	20694	13.229		20130	21554	42.129
20180	250.46	0.46194		20190	1202.6	0.73328		20180	4420.7	3.8916		20190	20695	13.652		20170	21555	41.916
20210	250.85	0.51497		20220	1203.3	0.78019		20210	4421.6	3.8921		20220	20698	13.955		20200	21556	42.012
20250	251.11	0.46174		20260	1204.1	0.78125		20250	4423	3.9272		20260	20703	13.52		20240	21554	42.244
20280	251.38	0.42248		20290	1204.9	0.72547		20280	4424.1	3.7825		20290	20703	13.774		20270	21555	41.949
20320	251.73	0.43018		20330	1205.7	0.78753		20320	4425.3	3.885		20330	20707	13.783		20310	21558	42.21
20350	252.2	0.43736		20360	1206.6	0.65485		20350	4426	3.8674		20360	20709	13.441		20340	21560	42.031
20390	252.4	0.50058		20400	1207.3	0.75578		20390	4427.3	3.9426		20400	20712	13.496		20380	21558	41.767
20430	252.68	0.46902		20440	1208.1	0.77735		20430	4428.3	3.9457		20440	20715	13.641		20420	21560	41.89
20460	253.05	0.51839		20470	1208.9	0.77589		20460	4429.3	3.9389		20470	20717	13.557		20450	21561	41.89
20500	253.36	0.41806		20510	1209.8	0.75652		20500	4430.2	3.8856		20510	20719	13.435		20490	21562	41.855
20530	253.68	0.57811		20540	1210.4	0.79964		20530	4431.5	3.8987		20540	20721	13.689		20520	21563	41.939
20570	253.95	0.37533		20580	1211.3	0.73254		20570	4432.8	3.8423		20580	20721	13.487		20560	21564	41.803
20610	254.23	0.47806		20620	1212.2	0.79732		20610	4433.4	3.9764		20620	20724	13.928		20600	21564	42.155
20640	254.49	0.48524		20650	1213	0.75577		20640	4435	3.8658		20650	20725	13.514		20630	21566	41.996
20680	254.79	0.51986		20690	1213.8	0.71499		20680	4436.1	3.7974		20690	20728	13.38		20670	21567	41.976
20720	255.2	0.45286		20730	1214.6	0.70671		20720	4437.4	3.8013		20730	20730	13.457		20710	21569	41.991
20750	255.5	0.45473		20760	1215.3	0.7715		20750	4438.6	3.8871		20760	20731	13.582		20740	21569	42.1
20790	255.88	0.48817		20800	1216.2	0.83737		20790	4439.6	3.9133		20800	20732	14.112		20780	21569	41.912
20830	256.16	0.46687		20840	1216.9	0.82118		20830	4441	3.904		20840	20732	13.614		20820	21571	41.936
20860	256.47	0.46507		20870	1217.8	0.81866		20860	4442.1	3.8208		20870	20734	13.464		20850	21572	42.016
20900	256.82	0.45618		20910	1218.5	0.775		20900	4443.1	3.8708		20910	20735	13.686		20890	21572	42.043
20940	257.08	0.51937		20950	1219.3	0.80885		20940	4444.5	3.823		20950	20738	14.018		20930	21573	41.96
20970	257.4	0.47254		20980	1220.1	0.76678		20970	4446	3.9905		20980	20739	13.699		20960	21573	41.906
21010	257.66	0.37625		21020	1220.9	0.79249		21010	4447.1	3.9215		21020	20744	7.4149		21000	21575	41.931
21050	258.07	0.49376		21060	1221.7	0.76633		21050	4447.9	3.8577		21060	20743	13.617		21040	21574	42.163
21090	258.25	0.5017		21100	1222.4	0.76417		21090	4449.2	4.014		21100	20745	12.398		21080	21573	41.954
21120	258.72	0.49649		21130	1223.3	0.71656		21120	4450.6	3.9599		21130	20748	13.595		21110	21575	41.978
21160	258.81	0.50852		21170	1224.1	0.72221		21160	4451.4	3.871		21170	20750	13.192		21150	21576	41.938
21200	259.24	0.41542		21210	1224.7	0.77087		21200	4452.7	3.8983		21210	20752	13.326		21190	21575	42.777
21240	259.53	0.48262		21250	1225.6	0.77732		21240	4453.9	3.8877		21250	20755	13.728		21230	21575	41.94
21270	259.92	0.5733		21280	1226.3	0.76256		21270	4455.1	3.8251		21280	20751	14.007		21260	21576	41.858
21310	260.15	0.48578		21320	1227.2	0.77411		21310	4456.2	4.033		21320	20755	14.075		21300	21578	41.9
21350	260.47	0.42435		21360	1228.1	0.73359		21350	4457.4	3.8944		21360	20760	13.866		21340	21578	42.029
21390	260.77	0.51455		21400	1228.9	0.79002		21390	4458.5	3.9476		21400	20760	14.159		21380	21581	42.015
21420	261.16	0.47457		21430	1229.6	0.73532		21420	4459.9	3.893		21430	20761	13.772		21410	21582	42.022
21460	261.37	0.4029		21470	1230.5	0.7649		21460	4461.3	3.9234		21470	20766	13.975		21450	21583	42.045
21500	261.8	0.50584		21510	1231.2	0.81211		21500	4462.1	3.8759		21510	20766	13.774		21490	21585	42.062
21540	262.05	0.51944		21550	1232	0.77428		21540	4463	3.8128		21550	20766	13.72		21530	21586	41.943
21570	262.4	0.51763		21580	1232.8	0.79673		21570	4464.6	3.9144		21580	20768	14.918		21560	21586	42.156
21610	262.65	0.45158		21620	1233.7	0.79771		21610	4465.5	3.8529		21620	20766	14.021		21600	21587	42.038
21650	263.02	0.50663		21660	1234.3	0.79665		21650	4466.9	3.8947		21660	20769	13.668		21640	21588	41.801
21690	263.3	0.40156		21700	1235.1	0.75181		21690	4467.7	3.8946		21700	20771	13.7		21680	21589	41.957
21730	263.56	0.49621		21740	1235.9	0.67937		21730	4469.3	3.9079		21740	20772	13.491		21720	21589	42.118
21770	264.06	0.49362		21780	1236.5	0.71191		21770	4470.4	3.8116		21780	20777	14.268		21760	21590	41.864
21800	264.29	0.4373		21810	1237.3	0.91018		21800	4471.6	4.0409		21810	20778	13.805		21790	21593	41.958
21840	264.55	0.56069		21850	1238	0.77785		21840	4472.8	3.8699		21850	20783	14.07		21830	21592	41.684
21880	264.85	0.54634		21890	1238.8	0.77767		21880	4474.1	3.9076		21890	20780	14.269		21870	21594	41.924
21920	265.17	0.49218		21930	1239.6	0.85423		21920	4475.2	3.9119		21930	20785	13.74		21910	21597	41.922
21960	265.46	0.68424		21970	1240.4	0.73857		21960	4476.8	3.9623		21970	20788	13.953		21950	21597	41.926
22000	265.89	0.54171		22010	1241.1	0.75622		22000	4477.6	3.9391		22010	20790	13.841		21990	21597	41.758
22040	266.09	0.52453		22050	1242	0.83942		22040	4478.8	4.3052		22050	20792	13.804		22030	21599	41.985
22070	266.5	0.45167		22080	1242.7	0.72651		22070	4479.8	3.9781		22080	20792	13.659		22060	21598	42.011
22110	266.64	0.5062		22120	1243.4	0.7435		22110	4480.9	3.885		22120	20793	13.737		22100	21600	42.041
22150	267	0.48604		22160	1244.3	0.83068		22150	4482.1	3.8464		22160	20794	13.908		22140	21601	41.975
22190	267.31	0.55082		22200	1245.1	0.7934		22190	4483	3.9927		22200	20801	13.616		22180	21602	41.878
22230	267.64	0.48617		22240	1245.9	0.80915		22230	4484.2	3.9108		22240	20800	13.98		22220	21602	41.756
22270	267.97	0.47041		22280	1246.6	0.86083		22270	4485.6	3.893		22280	20800	13.784		22260	21604	41.957
22310	268.25	0.55193		22320	1247.5	0.77387		22310	4486.7	3.8524		22320	20803	11.39		22300	21605	41.915
22350	268.59	0.41513		22360	1248.3	0.77442		22350	4487.8	3.917		22360	20803	13.821		22340	21605	41.757
22390	268.83	0.37077		22400	1249.1	0.80838		22390	4488.9	3.923		22400	20804	13.676		22380	21606	41.665
22430	269.19	0.56642		22440	1249.9	0.81556		22430	4490.3	4.0259		22440	20805	13.776		22420	21607	43.938
22470	269.47	0.51297		22480	1250.7	0.86789		22470	4491.4	3.8265		22480	20807	13.56		22460	21611	41.969
22510	269.83	0.42432		22520	1251.4	0.8404		22510	4492.4	3.972		22520	20807	13.693		22500	21612	42.117
22540	270.16	0.52963		22550	1252.2	0.73464		22540	4493.8	3.963		22550	20810	14.142		22530	21613	41.934
22580	270.45	0.48635		22590	1252.9	0.79859		22580	4495.4	3.919		22590	20812	13.909		22570	21615	42.183
22620	270.78	0.51699		22630	1253.7	0.85698		22620	4496.6	3.9544		22630	20813	16.024		22610	21615	41.983
22660	271.13	0.53397		22670	1254.4	0.80319		22660	4497.6	3.898		22670	20814	13.743		22650	21617	41.74
22700	271.33	0.55893		22710	1255.1	0.7341		22700	4498.8	3.923		22710	20819	14.079		22690	21618	41.205
22740	271.7	0.51419		22750	1255.8	0.77326		22740	4499.5	3.9358		22750	20821	13.853		22730	21619	41.977
22780	272.03	0.56263		22790	1256.6	0.73424		22780	4501.1	3.8005		22790	20822	13.76		22770	21620	42.063
22820	272.27	0.53647		22830	1257.3	0.75756		22820	4502.2	3.8911		22830	20821	13.712		22810	21619	41.908
22860	272.65	0.51027		22870	1258.1	0.76781		22860	4503.4	3.8922		22870	20823	13.996		22850	21619	41.927
22900	272.93	0.50542		22910	1258.9	0.78948		22900	4504.3	3.9737		22910	20824	13.692		22890	21622	41.925
22940	273.31	0.56673		22950	1259.6	0.82106		22940	4505.6	3.9475		22950	20833	13.925		22930	21622	41.643
22980	273.61	0.52291		22990	1260.5	0.7477		22980	4506.4	3.9896		22990	20836	13.964		22970	21625	41.984
23030	273.88	0.50957		23040	1261.2	0.76681		23030	4507.5	3.9412		23040	20836	13.876		23020	21627	42.033
23070	274.24	0.46096		23080	1262.2	0.78187		23070	4508.2	3.9271		23080	20839	13.913		23060	21628	41.904
23110	274.49	0.46236		23120	1262.9	0.75389		23110	4509.4	4.0217		23120	20839	14.08		23100	21630	41.873
23150	274.86	0.47983		23160	1263.6	0.82101		23150	4510.1	3.9776		23160	20841	13.956		23140	21631	41.834
23190	275.17	0.52459		23200	1264.3	0.82076		23190	4511.1	3.965		23200	20842	14.256		23180	21631	42.027
23230	275.52	0.43866		23240	1265.1	0.76889		23230	4512.3	4.0092		23240	20846	14.054		23220	21632	41.687
23270	275.79	0.54989		23280	1265.9	0.81187		23270	4513.4	3.9671		23280	20846	13.901		23260	21635	41.87
23310	276.07	0.46771		23320	1266.6	0.68434		23310	4514.5	3.8764		23320	20849	14.257		23300	21637	41.879
23350	276.44	0.49588		23360	1267.4	0.75491		23350	4515.8	3.8763		23360	20850	14.177		23340	21639	41.879
23390	276.74	0.46138		23400	1268.2	0.77558		23390	4516.8	3.9521		23400	20854	13.927		23380	21637	42.974
23430	276.94	0.40435		23440	1268.9	0.79396		23430	4517.9	3.9435		23440	20856	13.897		23420	21641	41.86
23470	277.32	0.48094		23480	1269.7	0.81295		23470	4518.7	3.9979		23480	20857	13.571		23460	21640	41.853
23520	277.63	0.46349		23530	1270.4	0.77084		23520	4520	3.879		23530	20859	13.887		23510	21641	41.565
23560	277.9	0.58092		23570	1271.2	0.76913		23560	4521.1	3.956		23570	20859	13.678		23550	21644	41.96
23600	278.25	0.52078		23610	1272	0.73528		23600	4522.3	3.9901		23610	20865	15.369		23590	21643	41.812
23640	278.54	0.54017		23650	1272.8	0.82809		23640	4523.5	3.9953		23650	20863	13.39		23630	21643	41.849
23680	278.94	0.45935		23690	1273.5	0.80588		23680	4524.7	3.8604		23690	20864	13.621		23670	21644	41.595
23720	279.05	0.49476		23730	1274.3	0.8365		23720	4526.2	3.8504		23730	20866	14.608		23710	21644	41.774
23760	279.54	0.44808		23770	1275.1	0.74022		23760	4527	3.8609		23770	20872	14		23750	21645	41.799
23810	279.79	0.55724		23820	1275.9	0.78454		23810	4528.3	3.9017		23820	20872	13.921		23800	21645	41.548
23850	280.09	0.53469		23860	1276.7	0.78321		23850	4529.1	3.7283		23860	20873	13.885		23840	21647	41.762
23890	280.36	0.54057		23900	1277.4	0.82276		23890	4529.9	3.96		23900	20874	13.732		23880	21650	41.735
23930	280.83	0.50891		23940	1278.2	0.75047		23930	4530.9	3.9249		23940	20875	13.289		23920	21651	42.045
23970	281.16	0.50487		23980	1278.9	0.75317		23970	4531.7	3.955		23980	20876	13.577		23960	21651	41.725
24020	281.39	0.49513		24030	1279.8	0.76836		24020	4532.9	3.9577		24030	20875	14.005		24010	21651	41.727
24060	281.64	0.63148		24070	1280.4	0.79267		24060	4533.8	3.8669		24070	20877	13.899		24050	21654	41.857
24100	282	0.55281		24110	1281.3	0.7841		24100	4535	3.9787		24110	20879	13.796		24090	21655	41.992
24140	282.28	0.52326		24150	1282.1	0.75595		24140	4536	3.9184		24150	20880	13.959		24130	21655	42.017
24180	282.62	0.4946		24190	1282.9	0.83308		24180	4536.6	3.9841		24190	20880	13.738		24170	21657	41.618
24230	282.94	0.46922		24240	1283.5	0.84269		24230	4537.8	3.9264		24240	20885	14.289		24220	21658	41.779
24270	283.25	0.56977		24280	1284.3	0.76752		24270	4539.3	3.976		24280	20885	14.051		24260	21659	40.761
24310	283.61	0.53677		24320	1285.2	0.737		24310	4540.3	3.9637		24320	20886	14.197		24300	21665	41.687
24350	283.78	0.4528		24360	1285.9	0.86034		24350	4541.4	3.8735		24360	20888	13.937		24340	21665	42.211
24400	284.18	0.49847		24410	1286.6	0.75214		24400	4542.7	4.0704		24410	20887	13.993		24390	21666	41.972
24440	284.53	0.45985		24450	1287.3	0.74121		24440	4543.8	3.8951		24450	20889	13.67		24430	21666	41.722
24480	284.86	0.43984		24490	1288.1	0.79661		24480	4544.9	3.7516		24490	20891	13.786		24470	21667	42.101
24530	285.06	0.47402		24540	1288.8	0.77078		24530	4546.2	3.9847		24540	20890	14.161		24520	21672	41.749
24570	285.34	0.54866		24580	1289.7	0.79803		24570	4547	3.8919		24580	20892	13.97		24560	21673	41.874
24610	285.72	0.52743		24620	1290.4	0.7787		24610	4548.1	3.982		24620	20893	13.838		24600	21674	41.656
24650	286.04	0.43962		24660	1291.3	0.84867		24650	4549	3.9077		24660	20894	13.992		24640	21675	41.69
24700	286.34	0.58744		24710	1291.9	0.7497		24700	4550	3.949		24710	20895	14.004		24690	21675	41.779
24740	286.66	0.5495		24750	1292.7	0.77659		24740	4551	3.989		24750	20898	14.194		24730	21676	41.645
24780	286.85	0.46326		24790	1293.5	0.80158		24780	4552	3.9857		24790	20902	13.799		24770	21677	41.511
24830	287.28	0.52861		24840	1294.2	0.76413		24830	4552.9	3.8426		24840	20905	12.341		24820	21677	41.682
24870	287.6	0.53809		24880	1295	0.8233		24870	4553.8	3.9569		24880	20905	14.441		24860	21679	42.004
24920	287.92	0.56814		24930	1295.8	0.74848		24920	4555	3.9149		24930	20909	14.072		24910	21681	41.647
24960	288.29	0.53403		24970	1296.4	0.76506		24960	4555.4	3.9664		24970	20909	14.103		24950	21681	41.667
25000	288.51	0.51302		25010	1297.3	0.76663		25000	4556.7	3.8316		25010	20913	14.175		24990	21683	40.484
25050	288.85	0.49343		25060	1297.9	0.75238		25050	4557.9	3.7903		25060	20915	14.168		25040	21684	41.871
25090	289.1	0.49572		25100	1298.7	0.78283		25090	4559	3.8942		25100	20917	13.957		25080	21684	41.731
25130	289.42	0.52963		25140	1299.4	0.80306		25130	4559.8	3.9507		25140	20917	13.971		25120	21685	41.409
25180	289.75	0.54473		25190	1300.3	0.84266		25180	4561.2	3.8815		25190	20918	14.354		25170	21684	41.687
25220	290.05	0.43858		25230	1300.9	0.7643		25220	4561.9	3.9203		25230	20920	14.078		25210	21688	42.028
25270	290.43	0.41971		25280	1301.6	0.75973		25270	4563.2	3.7805		25280	20926	14.198		25260	21689	41.54
25310	290.64	0.59058		25320	1302.5	0.76158		25310	4564.4	3.9552		25320	20928	14.071		25300	21690	41.644
25350	291	0.47013		25360	1303.1	0.80938		25350	4565.4	3.9565		25360	20930	14.213		25340	21689	41.688
25400	291.37	0.43521		25410	1304	0.74797		25400	4566.7	3.8762		25410	20930	13.856		25390	21689	41.463
25440	291.63	0.52339		25450	1304.8	0.80216		25440	4567.7	3.94		25450	20930	13.804		25430	21693	41.875
25490	291.98	0.41995		25500	1305.6	0.7988		25490	4568.7	4.0251		25500	20933	13.965		25480	21694	41.95
25530	292.29	0.55907		25540	1306.4	0.81421		25530	4570	3.835		25540	20928	17.91		25520	21694	41.72
25580	292.58	0.41296		25590	1307.3	0.78387		25580	4571	3.9705		25590	20935	14.078		25570	21694	41.652
25620	292.89	0.48759		25630	1308	0.74808		25620	4572.1	3.9488		25630	20938	13.882		25610	21696	41.777
25670	293.19	0.47363		25680	1308.7	0.83166		25670	4572.6	3.8881		25680	20938	13.871		25660	21695	41.935
25710	293.45	0.51369		25720	1309.4	0.79227		25710	4573.6	3.9644		25720	20940	13.866		25700	21695	41.807
25760	293.86	0.50817		25770	1310.3	0.89246		25760	4574.3	3.9004		25770	20942	13.935		25750	21695	41.781
25800	294.12	0.53751		25810	1311	0.80497		25800	4575.3	3.9167		25810	20944	13.913		25790	21698	41.7
25850	294.43	0.6177		25860	1311.8	0.77839		25850	4576.5	3.9763		25860	20945	13.669		25840	21701	42.222
25890	294.75	0.44322		25900	1312.4	0.74306		25890	4577.3	3.9552		25900	20950	14.131		25880	21702	41.923
25940	295.07	0.42666		25950	1313.2	0.83855		25940	4578.4	3.9318		25950	20952	13.787		25930	21702	41.722
25980	295.3	0.53013		25990	1313.9	0.83609		25980	4579.2	3.8904		25990	20952	13.885		25970	21702	41.847
26030	295.68	0.43593		26040	1314.6	0.82611		26030	4582.1	3.9474		26040	20960	14.476		26020	21703	41.865
26070	296.01	0.53566		26080	1315.3	0.83217		26070	4583.3	3.9116		26080	20963	14.038		26060	21703	41.855
26120	296.3	0.48038		26130	1316	0.84007		26120	4584.6	4.018		26130	20964	13.93		26110	21705	41.905
26160	296.63	0.51922		26170	1316.8	0.79052		26160	4585.4	3.9045		26170	20965	14.083		26150	21703	41.58
26210	297.02	0.54403		26220	1317.5	0.78454		26210	4586.4	3.9352		26220	20968	14.18		26200	21708	41.616
26260	297.28	0.60025		26270	1318.3	0.81303		26260	4587.3	3.9934		26270	20969	14.285		26250	21707	41.75
26300	297.5	0.50812		26310	1319.1	0.7591		26300	4588.5	3.9962		26310	20972	14.101		26290	21708	41.586
26350	297.79	0.56892		26360	1320	0.81427		26350	4589.2	3.8919		26360	20973	14.146		26340	21711	41.846
26390	298.24	0.47977		26400	1320.6	0.79218		26390	4590.3	3.8545		26400	20973	14.049		26380	21713	41.922
26440	298.51	0.5864		26450	1321.4	0.81318		26440	4591.3	4.0143		26450	20976	14.003		26430	21714	42.01
26490	298.75	0.57041		26500	1322.3	0.77935		26490	4592.2	3.9279		26500	20977	14.051		26480	21716	41.531
26530	299.09	0.48004		26540	1323.1	0.87375		26530	4592.8	3.9565		26540	20980	13.939		26520	21718	41.683
26580	299.49	0.57341		26590	1323.8	0.7419		26580	4593.5	3.8736		26590	20980	13.837		26570	21722	41.766
26630	299.67	0.50685		26640	1324.5	0.83277		26630	4595.7	3.8436		26640	20982	13.737		26620	21723	41.652
26670	300	0.51964		26680	1325.3	0.80826		26670	4595.9	4.0009		26680	20982	14.292		26660	21724	41.581
26720	300.32	0.52039		26730	1326	0.75105		26720	4596.7	3.9984		26730	20982	13.939		26710	21725	42.024
26770	300.65	0.55773		26780	1326.8	0.86497		26770	4598.3	3.9759		26780	20984	13.983		26760	21725	41.651
26810	300.93	0.51164		26820	1327.5	0.77821		26810	4599.2	4.0132		26820	20984	14.014		26800	21726	41.742
26860	301.25	0.59749		26870	1328.2	0.89248		26860	4600	3.8907		26870	20987	14.173		26850	21726	41.707
26910	301.57	0.58828		26920	1328.8	0.76235		26910	4601.2	3.911		26920	20988	14.167		26900	21728	41.813
26950	301.68	0.5011		26960	1329.6	0.83287		26950	4602.2	3.9608		26960	20990	13.896		26940	21728	41.605
27000	302.18	0.51918		27010	1330.3	0.77326		27000	4603.3	3.9489		27010	20990	13.977		26990	21729	41.703
27050	302.44	0.51275		27060	1331	0.831		27050	4604.5	3.967		27060	20987	14.257		27040	21728	41.507
27090	302.75	0.54716		27100	1331.7	0.77668		27090	4605.3	3.922		27100	20990	14.137		27080	21728	41.88
27140	303.09	0.53946		27150	1332.4	0.81451		27140	4606.7	3.8892		27150	20992	14.365		27130	21730	41.548
27190	303.41	0.52718		27200	1333.2	0.91784		27190	4607.5	3.9327		27200	20994	14.175		27180	21728	41.541
27240	303.78	0.53662		27250	1334.1	0.84295		27240	4608.4	3.8955		27250	20994	13.978		27230	21732	41.853
27280	303.98	0.53589		27290	1334.8	0.87206		27280	4609.8	4.0021		27290	20993	13.963		27270	21733	41.528
27330	304.39	0.49515		27340	1335.5	0.82835		27330	4610.6	3.9675		27340	21003	16.086		27320	21733	41.707
27380	304.62	0.49329		27390	1336.3	0.79091		27380	4611.5	3.9183		27390	21006	14.444		27370	21734	41.718
27430	305	0.45205		27440	1337.1	0.74597		27430	4612.3	3.9797		27440	21008	14.399		27420	21736	41.589
27470	305.27	0.46352		27480	1337.8	0.77389		27470	4613.5	3.985		27480	21011	14.303		27460	21736	41.767
27520	305.54	0.52313		27530	1338.6	0.88817		27520	4614.2	3.9184		27530	21011	14.127		27510	21738	41.636
27570	305.93	0.48353		27580	1339.3	0.81876		27570	4615	3.9791		27580	21013	14.027		27560	21739	41.61
27620	306.15	0.58527		27630	1340	0.69925		27620	4616	3.966		27630	21014	14.148		27610	21739	41.81
27670	306.49	0.5368		27680	1340.9	0.78611		27670	4616.9	3.8851		27680	21015	14.049		27660	21734	42.919
27710	306.87	0.51519		27720	1341.6	0.8677		27710	4618.1	3.8894		27720	21017	14.08		27700	21740	41.895
27760	307.11	0.51126		27770	1342.3	0.81335		27760	4619	3.9066		27770	21022	19.904		27750	21742	41.653
27810	307.55	0.49742		27820	1342.9	0.90775		27810	4620	3.8949		27820	21022	13.812		27800	21745	41.795
27860	307.78	0.4905		27870	1343.6	0.73175		27860	4621.2	3.902		27870	21023	14.098		27850	21745	42.065
27910	308	0.52024		27920	1344.4	0.82943		27910	4622.1	3.9382		27920	21024	14.116		27900	21745	41.735
27960	308.43	0.59605		27970	1345	0.82377		27960	4622.9	3.9514		27970	21025	13.977		27950	21748	41.881
28010	308.73	0.50638		28020	1345.9	0.78652		28010	4624.2	3.8116		28020	21027	13.76		28000	21748	41.633
28050	309.17	0.60122		28060	1346.6	0.82483		28050	4625.5	4.0576		28060	21026	13.869		28040	21748	41.629
28100	309.3	0.59867		28110	1347.4	0.81237		28100	4626.4	4.0084		28110	21027	14.015		28090	21749	41.786
28150	309.65	0.6065		28160	1348.2	0.83234		28150	4627	4.0544		28160	21023	17.063		28140	21750	42.035
28200	309.99	0.48646		28210	1348.9	0.85701		28200	4628.2	3.8403		28210	21029	14.13		28190	21753	41.533
28250	310.31	0.54182		28260	1349.6	0.81466		28250	4629.4	3.8865		28260	21031	14.452		28240	21755	41.763
28300	310.52	0.55535		28310	1350.4	0.76483		28300	4630.2	3.9848		28310	21031	13.935		28290	21758	42.118
28350	310.85	0.50302		28360	1351.2	0.82734		28350	4631.1	3.9863		28360	21032	14.147		28340	21757	41.621
28400	311.24	0.45138		28410	1351.8	0.7348		28400	4632	4.0234		28410	21036	14.157		28390	21757	41.678
28450	311.48	0.51827		28460	1352.6	0.82655		28450	4633	3.8969		28460	21034	12.585		28440	21757	41.332
28500	311.88	0.50576		28510	1353.4	0.76292		28500	4633.8	3.9364		28510	21032	13.996		28490	21762	41.776
28550	312.13	0.51346		28560	1354.1	0.75517		28550	4634.6	3.9419		28560	21032	14.047		28540	21763	41.659
28600	312.48	0.48918		28610	1354.8	0.89632		28600	4635.3	3.974		28610	21032	14.065		28590	21763	41.729
28650	312.81	0.49407		28660	1355.5	0.75748		28650	4636.5	3.943		28660	21033	13.794		28640	21764	41.783
28700	313.02	0.53871		28710	1356	0.8093		28700	4637.3	3.9575		28710	21041	14.089		28690	21765	41.907
28750	313.4	0.43355		28760	1357	0.81413		28750	4638	3.9812		28760	21045	14.081		28740	21768	41.84
28800	313.74	0.50647		28810	1357.6	0.85585		28800	4639.3	3.9525		28810	21045	14.146		28790	21769	41.773
28850	313.8	0.5389		28860	1358.2	0.75014		28850	4640.3	3.9421		28860	21046	14.25		28840	21771	41.748
28900	314.21	0.50628		28910	1359	0.79352		28900	4641.3	3.8682		28910	21046	14.098		28890	21770	41.873
28950	314.54	0.52993		28960	1359.9	0.80753		28950	4642.6	4.0322		28960	21047	14.042		28940	21773	41.837
29000	314.85	0.53649		29010	1360.5	0.82077		29000	4643.8	3.852		29010	21052	14.172		28990	21774	41.967
29050	315.22	0.53143		29060	1361.3	0.85177		29050	4644.7	3.9904		29060	21052	14.313		29040	21775	41.777
29100	315.49	0.50216		29110	1362.2	0.76882		29100	4645.8	3.9583		29110	21056	14.319		29090	21774	41.551
29150	315.74	0.56802		29160	1362.9	0.79176		29150	4646.6	3.9121		29160	21054	14.135		29140	21775	41.644
29200	316.01	0.5672		29210	1363.6	0.81209		29200	4647.7	4.041		29210	21055	14.119		29190	21777	41.744
29250	316.36	0.49027		29260	1364.4	0.81979		29250	4648.5	3.929		29260	21057	14.235		29240	21778	41.809
29300	316.77	0.55956		29310	1365	0.79415		29300	4649.8	3.9616		29310	21058	14.182		29290	21780	41.657
29350	316.98	0.54597		29360	1366	0.87877		29350	4651.4	3.962		29360	21059	14.247		29340	21780	42.025
29400	317.38	0.60047		29410	1366.6	0.76058		29400	4653	3.9861		29410	21060	14.749		29390	21783	41.826
29450	317.8	0.52079		29460	1367.3	0.80395		29450	4653.8	3.8836		29460	21067	13.538		29440	21783	41.7
29510	317.91	0.45337		29520	1367.9	0.81558		29510	4654.8	3.9228		29520	21065	13.974		29500	21781	41.684
29560	318.37	0.53904		29570	1368.7	0.79816		29560	4655.3	3.9523		29570	21068	14.194		29550	21784	41.865
29610	318.57	0.5653		29620	1369.5	0.76795		29610	4656.4	3.8932		29620	21069	14.059		29600	21784	41.665
29660	318.92	0.55011		29670	1370.2	0.80726		29660	4656.9	4.0189		29670	21067	13.962		29650	21785	41.42
29710	319.2	0.43692		29720	1370.9	0.79801		29710	4658	3.9653		29720	21069	14.087		29700	21785	41.794
29760	319.55	0.50653		29770	1371.7	0.73984		29760	4659.2	3.9507		29770	21068	13.934		29750	21785	41.682
29810	319.86	0.50835		29820	1372.4	0.83906		29810	4660	3.9513		29820	21069	14.305		29800	21787	41.994
29870	320.16	0.52953		29880	1373.2	0.82353		29870	4661.2	3.8936		29880	21069	14.059		29860	21789	41.688
29920	320.38	0.47755		29930	1373.9	0.90127		29920	4662.1	3.9854		29930	21069	13.945		29910	21792	41.648
29970	320.75	0.53148		29980	1374.7	0.84017		29970	4662.9	3.9138		29980	21070	14.108		29960	21795	41.749
30020	321.12	0.49808		30030	1375.5	0.78242		30020	4664.1	3.8574		30030	21070	14.09		30010	21796	41.515
30070	321.31	0.50287		30080	1376.2	0.81146		30070	4665	3.8608		30080	21070	13.971		30060	21798	42.181
30130	321.56	0.55056		30140	1377	0.81634		30130	4666.1	3.9019		30140	21079	14.21		30120	21801	41.682
30180	321.97	0.52356		30190	1377.7	0.84542		30180	4667	3.9411		30190	21079	14.109		30170	21800	41.655
30230	322.3	0.60449		30240	1378.3	0.84156		30230	4668	3.951		30240	21080	14.14		30220	21802	41.779
30280	322.53	0.49174		30290	1379	0.8809		30280	4668.6	3.8379		30290	21080	14.147		30270	21802	41.652
30340	322.9	0.61231		30350	1379.7	0.78358		30340	4669.7	3.9029		30350	21080	14.201		30330	21801	41.669
30390	323.26	0.43564		30400	1380.3	0.83911		30390	4670.5	3.9279		30400	21080	14.13		30380	21801	41.762
30440	323.61	0.57403		30450	1381.1	0.74454		30440	4671.5	3.9124		30450	21081	14.18		30430	21800	41.436
30500	323.79	0.53282		30510	1381.8	0.71677		30500	4671.7	3.8824		30510	21087	14.196		30490	21800	41.565
30550	324.18	0.54855		30560	1382.6	0.81301		30550	4672.7	3.8759		30560	21086	13.858		30540	21800	41.624
30600	324.56	0.41247		30610	1383.3	0.79063		30600	4673.6	3.9559		30610	21087	14.373		30590	21807	41.892
30650	324.77	0.59035		30660	1384.1	0.8233		30650	4674.6	3.9823		30660	21094	14.488		30640	21807	41.626
30710	325.08	0.49601		30720	1384.8	0.74751		30710	4675.9	3.9247		30720	21095	14.187		30700	21807	41.673
30760	325.34	0.5848		30770	1385.6	0.77862		30760	4677.2	3.9439		30770	21092	14.519		30750	21808	41.742
30810	325.66	0.51119		30820	1386.3	0.77293		30810	4677.9	3.9355		30820	21094	14.176		30800	21810	41.69
30870	325.94	0.51749		30880	1387	0.81923		30870	4679.1	3.8866		30880	21095	14.264		30860	21814	41.678
30920	326.2	0.51042		30930	1387.8	0.77789		30920	4680.1	3.822		30930	21096	14.191		30910	21814	41.591
30970	326.6	0.63217		30980	1388.4	0.83972		30970	4680.8	4.0033		30980	21096	14.346		30960	21816	41.707
31030	326.85	0.45867		31040	1389.1	0.80567		31030	4681.5	3.9165		31040	21099	14.204		31020	21817	41.738
31080	327.18	0.54944		31090	1389.9	0.85604		31080	4682.8	3.911		31090	21099	13.998		31070	21822	41.559
31140	327.54	0.54587		31150	1390.5	0.80083		31140	4683.5	3.9267		31150	21098	13.95		31130	21824	41.796
31190	327.84	0.50507		31200	1391.1	0.7751		31190	4684.7	3.9038		31200	21104	14.426		31180	21825	41.57
31240	328.15	0.51407		31250	1391.9	0.75476		31240	4685.3	3.9696		31250	21105	14.013		31230	21825	41.722
31300	328.46	0.51378		31310	1392.6	0.84861		31300	4686.2	4.0498		31310	21109	14.093		31290	21825	41.559
31350	328.82	0.59609		31360	1393.4	0.79038		31350	4686.8	3.9925		31360	21107	14.229		31340	21825	41.581
31410	329.12	0.45639		31420	1394.1	0.79837		31410	4687.7	4.0123		31420	21109	14.187		31400	21827	41.581
31460	329.37	0.49193		31470	1394.8	0.87816		31460	4688.5	3.9728		31470	21110	14.013		31450	21829	41.85
31520	329.65	0.56617		31530	1395.6	0.83495		31520	4689.3	3.9632		31530	21110	13.833		31510	21829	41.845
31570	330.01	0.49008		31580	1396.4	0.82651		31570	4690.3	4.0336		31580	21106	15.582		31560	21829	41.742
31630	330.28	0.5237		31640	1397.1	0.77112		31630	4691.1	4.112		31640	21107	13.852		31620	21828	41.617
31680	330.6	0.55362		31690	1398	0.86289		31680	4692.2	3.9101		31690	21110	13.996		31670	21828	41.71
31740	330.94	0.54824		31750	1398.7	0.8193		31740	4693.1	3.9026		31750	21109	13.959		31730	21831	41.484
31790	331.2	0.5143		31800	1399.4	0.79195		31790	4693.8	3.8977		31800	21108	14.05		31780	21833	41.573
31850	331.53	0.61915		31860	1400	0.82239		31850	4694.9	3.9488		31860	21114	14.178		31840	21835	41.739
31900	331.7	0.52863		31910	1400.7	0.81485		31900	4696.2	3.9241		31910	21110	14.032		31890	21836	41.621
31960	332.18	0.53425		31970	1401.3	0.72047		31960	4697.1	3.9348		31970	21127	14.092		31950	21837	41.818
32010	332.41	0.4785		32020	1402	0.81591		32010	4698.3	3.9605		32020	21129	13.991		32000	21839	41.614
32070	332.74	0.48752		32080	1402.8	0.82661		32070	4699.1	4.0081		32080	21133	13.956		32060	21838	41.552
32120	333.12	0.52207		32130	1403.4	0.85801		32120	4700	3.9689		32130	21133	14.046		32110	21840	42.838
32180	333.42	0.41847		32190	1404.2	0.86783		32180	4701	4.0272		32190	21137	13.484		32170	21842	41.729
32230	333.68	0.50244		32240	1404.9	0.80931		32230	4701.8	3.9498		32240	21139	14.081		32220	21842	41.58
32290	333.92	0.52862		32300	1405.7	0.81905		32290	4703.1	4.014		32300	21139	14.146		32280	21841	41.963
32350	334.35	0.43188		32360	1406.4	0.83529		32350	4703.6	3.8685		32360	21139	14.182		32340	21841	41.63
32400	334.64	0.53246		32410	1407.2	0.89751		32400	4704.4	3.9239		32410	21143	14.399		32390	21842	41.764
32460	334.9	0.49014		32470	1407.9	0.81634		32460	4704.9	4.0706		32470	21143	14.21		32450	21843	41.471
32510	335.21	0.55245		32520	1408.6	0.79199		32510	4705.8	3.9627		32520	21143	14.149		32500	21844	41.61
[truncated: 165 more rows]

## Sheet: Fig. 2d
	0.0125			0.025			0.05			0.1			0.15
f (Hz)	G' (Pa)	G'' (Pa)		G' (Pa)	G'' (Pa)		G' (Pa)	G'' (Pa)		G' (Pa)	G'' (Pa)		G' (Pa)	G'' (Pa)
0.1	395.58	0.33615		1566	0.43279		4888.2	4.2459		21309	15.851		21984	40.781
0.112	394.96	0.29227		1568.7	0.50586		4889.5	4.7238		21331	22.402		21991	39.035
0.126	394.87	0.28884		1569.9	0.76553		4889.9	4.6214		21341	18.134		21992	38.862
0.141	395	0.31291		1570.4	0.65949		4889.8	4.1708		21342	17.152		21998	39.741
0.158	395.12	0.33057		1570.7	0.71618		4890.5	4.3808		21343	17.134		22000	38.591
0.178	395.25	0.32553		1571.1	0.66435		4891.1	3.9982		21343	17.314		22005	38.522
0.2	395.36	0.33941		1571.1	0.69293		4891.7	3.7325		21343	16.09		22010	38.936
0.224	395.45	0.28672		1571.4	0.66017		4891.6	3.9105		21344	16.039		22013	37.914
0.251	395.6	0.31438		1571.5	0.61654		4892	3.7169		21345	15.579		22016	38.011
0.282	395.65	0.37864		1571.8	0.67737		4893	3.9153		21345	15.453		22022	38.94
0.316	395.83	0.3535		1572.1	0.75751		4893.1	3.7116		21345	15.28		22027	37.801
0.355	395.85	0.36317		1572.3	0.67533		4893.3	3.7296		21345	15.743		22029	37.991
0.398	395.94	0.43718		1572.4	0.77702		4893.3	3.7021		21346	14.673		22034	38.002
0.447	396.07	0.44333		1572.5	0.77793		4893.7	3.7183		21348	15.405		22033	38.059
0.501	396.11	0.5284		1572.7	0.72178		4894.1	3.6325		21348	14.681		22037	38.76
0.562	396.18	0.45559		1572.8	0.767		4894.4	3.7836		21349	14.544		22039	39.063
0.631	396.38	0.41799		1572.9	0.79713		4894.6	3.7206		21350	14.325		22041	39.281
0.708	396.41	0.47472		1573	0.86038		4895.1	3.7704		21346	14.652		22045	40.113
0.794	396.43	0.52742		1573.2	0.77805		4895.2	4.0057		21349	14.707		22047	40.476
0.891	396.52	0.40551		1573.3	0.84426		4895.9	3.9581		21352	13.186		22050	41.357
1	396.64	0.38004		1573.4	0.88325		4896.3	4.0643		21352	14.519		22055	41.909
1.12	396.6	0.66869		1573.5	0.90673		4896.8	4.1583		21353	14.565		22059	42.95
1.26	396.55	0.61751		1573.7	0.85079		4897.4	4.188		21354	14.674		22062	43.98
1.41	396.71	0.79447		1574.2	0.89656		4897.7	4.3594		21354	14.826		22063	45.089
1.58	396.67	0.75628		1574.4	0.89323		4898.5	4.5056		21355	14.851		22063	46.303
1.78	396.66	0.91306		1574.7	1.271		4899.7	4.894		21356	14.682		22071	47.578
2	396.87	0.88145		1574.8	0.72977		4899.5	4.5035		21356	15.19		22071	49.263
2.24	397.01	0.73129		1575.5	1.3242		4901.4	5.3102		21357	14.813		22073	50.921
2.51	396.47	1.1029		1576	1.2437		4902.6	5.2394		21358	15.226		22075	52.954
2.82	395.78	1.1998		1577	1.214		4905.2	5.7046		21360	15.204		22076	54.836
3.16	395.74	1.3067		1578.5	1.556		4907.4	6.1709		21361	14.871		22079	56.697
3.55	395.27	1.9932		1580.4	2.46		4911	6.6015		21363	15.863		22085	59.049
3.98	393.38	1.2404		1578.1	2.8489		4916.4	7.8035		21364	15.52		22089	61.168
4.47	393.4	2.5491		1577.5	1.4349		4922	7.214		21367	16.456		22090	64.958
5.01	393.3	1.9633		1577.7	2.0759		4928	7.419		21370	16.332		22090	67.418
5.62	391.97	2.3234		1578	2.0468		4939.4	7.734		21376	16.578		22088	70.318
6.31	388.13	2.2397		1578.4	2.4362		4929.9	8.2566		21384	16.596		22088	73.508
7.08	386.09	2.3725		1579.5	2.7554		4935.6	9.3234		21395	16.963		22084	77.054
7.94	382.97	3.1726		1577.5	2.317		4943.2	10.483		21412	17.172		22078	80.64
8.91	379.86	3.8241		1577.7	2.7912		4953.8	11.785		21436	17.169		22073	84.417
10	375.99	4.5571		1579.4	3.1404		4964.3	12.456		21467	17.739		22065	88.39
11.2	371.04	5.742		1588.2	4.4678		4979.9	14.249		21400	18.52		22053	92.903
12.6	363.49	7.2505		1582	4.4041		4999.8	16.436		21356	19.775		22195	96.998
14.1	355.08	8.9378		1583.1	5.0231		5024.9	18.963		21326	20.746		22010	101.39
15.8	343.03	11.501		1582.4	8.1006		5058.5	23.909		21299	24.313		21982	109.07
17.8	326.56	16.213		1586.4	5.8386		5096.7	28.493		21268	27.455		21939	113.77
20	312.18	19.971		1590	9.8842		5144.5	34.076		21234	32.991		21887	120.82

## Sheet: Fig. 3a
	alg2		PAM10		PAM10Alg2
f (Hz)	G' (Pa)	G'' (Pa)	G' (Pa)	G'' (Pa)	G' (Pa)	G'' (Pa)
0.1	4465.1	506.23	5293.1	107.04	11475	747.99
0.112	4497.6	505.6	5291.9	105.7	11457	743.03
0.126	4534.5	504.95	5293.5	104.23	11447	738.34
0.141	4567.7	507.88	5295.8	102.84	11444	733.17
0.158	4601.4	506.54	5298.7	101.76	11447	727.9
0.178	4632.6	508.94	5302.7	100.71	11449	724.38
0.2	4664.1	510.67	5306.1	100.31	11457	723.1
0.224	4701.4	508.95	5310.2	99.622	11470	720.47
0.251	4731.9	512.82	5313.7	99.282	11483	720.98
0.282	4757.3	526.69	5318.2	98.332	11496	721.48
0.316	4788.2	535.17	5322.8	98.218	11513	721.39
0.355	4824.7	537.54	5328	97.806	11533	722.42
0.398	4857.4	543.63	5332.2	97.448	11556	721.97
0.447	4894.7	542.49	5336.7	97.085	11576	722.72
0.501	4928.7	548.25	5341	96.956	11597	724.59
0.562	4968.2	546.38	5345.8	96.875	11623	725.7
0.631	5001.2	551.92	5350.4	96.693	11648	727.33
0.708	5038.8	548.56	5354.8	96.356	11673	729.32
0.794	5073.5	550.32	5359.5	96.347	11701	731.4
0.891	5108.6	552.5	5363.5	96.126	11729	732.94
1	5140.9	558.05	5367.6	96.054	11758	735.14
1.12	5174.9	561.82	5372.1	95.9	11789	736.57
1.26	5208.9	564.7	5376.8	96.132	11818	739.59
1.41	5239	573.05	5381.1	96.117	11847	742.19
1.58	5279.4	570.78	5385.8	96.47	11879	744.56
1.78	5313.4	573.46	5390.9	96.759	11909	747.95
2	5347.2	576.39	5396	97.045	11941	750.16
2.24	5375.3	584.33	5401.6	97.563	11974	752.53
2.51	5410.1	585.26	5407.6	97.731	12008	756.23
2.82	5444.2	586.43	5414.4	98.421	12043	759.3
3.16	5476.8	589.9	5421.5	99.191	12078	763.66
3.55	5509.5	593.01	5430.9	99.633	12114	767.68
3.98	5542	594.77	5439.8	101.62	12152	771.97
4.47	5570.8	600.01	5452.5	101.66	12193	778.19
5.01	5601.9	605.88	5465.8	102.75	12236	784.59
5.62	5636.9	607.74	5470.3	102.66	12283	792.18
6.31	5668.6	612.68	5479.7	103.53	12320	800.55
7.08	5696.4	620.4	5493	104.81	12342	808.01
7.94	5712.6	625.3	5509.7	106.53	12379	815.33
8.91	5726.4	626.09	5529.5	109.33	12420	823.3
10	5743.9	626.94	5551.2	109.63	12464	833.08
11.2	5763.9	629.23	5578.6	112.12	12505	843.64
12.6	5783.1	634.01	5611.9	115.07	12547	856.95
14.1	5795.3	640.03	5650.4	119.7	12591	873.12
15.8	5801.4	645.22	5705.5	124.2	12628	892.8
17.8	5796.7	654.99	5788.5	131.02	12683	913.77
20	5784.5	666.31	5856.5	136.45	12788	924.11

## Sheet: Fig. 3b
Formulation	G (Pa)
PAM10	5293.1
Alg1	1249.8
Alg2	4465.1
Alg3	6577.4
PAM10ALG1	8151.1
PAM10ALG2	11475
PAM10ALG3	13910

## Sheet: Fig. 3d
	Alg2	PAM10	PAM10Alg1	PAM10Alg2 (NB/TZ=1/1)	PAM10Alg3	PAM10Alg2 (NB/TZ=1/4)
Tensile strain (%)	stress (Pa)	stress (Pa)	stress (Pa)	stress (Pa)	stress (Pa)	stress (Pa)
0	0	0	0	0	0	0
0.666667	1370	-446	577	-158	1946	-484
1.33333	3767	-446	577	633	1251	161
2	5479	446	769	-633	2363	323
2.66667	6164	-670	1154	949	3058	161
3.33333	8904	223	1154	949	2780	806
4	10959	670	1538	791	4309	968
4.66667	13356	446	1731	1582	4170	968
5.33333	15068	670	1538	1424	5004	1290
6	17466	1116	2115	1741	5421	1452
6.66667	18836	893	1923	2215	5977	1613
7.33333	21575	1116	2692	2215	6672	1774
8	23973	1339	2308	2848	7089	2097
8.66667	24315	1116	2692	2848	7645	2581
9.33333	26027	1786	3462	3165	8479	2742
10	27055	1563	3077	3956	8479	2742
10.6667	28767	1563	3654	3639	9591	3226
11.3333	30137	2455	3654	4430	9591	3387
12	32534	1563	3462	4905	10564	3548
12.6667	34932	3125	4423	4905	11259	3871
13.3333	36644	2232	4038	5380	11398	4194
14	37671	2455	4231	5696	12232	4516
14.6667	40068	3125	4808	6171	12927	4516
15.3333	42123	2455	4423	6804	13483	5161
16	35274	3125	5192	6487	13622	5161
16.6667	36986	3125	5192	7911	14734	5323
17.3333	40753	3125	5385	7437	15151	5968
18	42808	3795	5769	7753	15707	6129
18.6667	42808	3795	5577	8703	16124	6452
19.3333	46233	3795	6154	8544	16680	6774
20	46575	3795	5962	9019	17653	7097
20.6667	48973	4241	6154	9494	17792	7581
21.3333	50685	4018	6731	9652	18348	7742
22	52397	4018	6731	10443	19182	8065
22.6667	54452	4464	7308	10443	19321	8548
23.3333	55137	4688	7308	11076	20433	8710
24	56507	4911	7500	11551	20711	8871
24.6667	60274	4911	7692	11551	21267	9516
25.3333	60274	5134	7885	12342	22240	9677
26	62671	4911	8077	12658	22101	10000
26.6667	58562	5580	8654	12816	23491	10484
27.3333	59932	5357	8077	13608	23491	10484
28	62671	5357	9038	13608	24186	11452
28.6667	64726	6250	9038	14241	24881	11613
29.3333	67808	5357	9038	14715	25159	11935
30	69178	6027	9615	14873	26132	12419
30.6667	70890	6250	9423	15665	26549	12903
31.3333	73288	6027	9808	15506	27105	13065
32	75000	6920	10000	16297	27939	13871
32.6667	76712	6027	10192	16930	28217	13548
33.3333	77740	6920	10577	16772	29051	14355
34	78767	6696	10385	17563	29607	14677
34.6667	82192	6473	10769	17880	30163	15161
35.3333	82534	7143	11154	18196	30997	15484
36	85274	6473	11154	19146	31275	15968
36.6667	85616	446	11538	18829	32248	16452
37.3333	86986	-670	11731	19620	32526	16774
38	86644		11923	19937	33360	16935
38.6667	86644		12308	19937	33916	17742
39.3333	86301		12308	21203	34472	17742
40	85274		12308	21044	35306	18226
40.6667	85959		13077	21519	35584	18710
41.3333	85616		13077	22310	36557	19032
42	84589		13654	22310	37252	19677
42.6667	84247		13462	23259	37669	20161
43.3333	82877		13846	23418	38225	19839
44	81849		13846	23734	39059	20645
44.6667	80479		14038	24525	39754	21129
45.3333	78425		14231	24525	39893	21452
46	76027		14423	25475	41144	21613
46.6667	72260		15000	25791	41978	22258
47.3333	68151		15000	25949	42256	22419
48	61644		15192	27057	43090	22903
48.6667	21233		15385	27057	43090	23387
49.3333	-1027		15769	27373	44619	23548
50			15577	28323	45036	24194
50.6667			16346	28165	45731	24516
51.3333			16154	29430	46704	25161
52			16923	29589	46843	25645
52.6667			16731	29747	47955	25806
53.3333			17308	30696	48511	26290
54			17308	30854	49206	26935
54.6667			17500	31487	50457	27419
55.3333			17692	31804	50596	28226
56			17885	32437	51708	28226
56.6667			17692	33228	52264	28710
57.3333			18462	33228	52820	28710
58			18654	34019	53793	29355
58.6667			19231	34335	54210	30000
59.3333			19231	34494	55044	30484
60			19231	35601	56017	30484
60.6667			19423	35918	56712	31290
61.3333			19808	36234	57407	31935
62			19808	37184	58102	32419
62.6667			20385	37342	59075	32742
63.3333			20385	38133	59492	33226
64			20769	38924	60326	33710
64.6667			20962	39241	61160	34194
65.3333			20962	39715	61994	34516
66			21538	40190	62689	34839
66.6667			21538	40665	63384	35323
67.3333			21923	41456	64357	35806
68			22308	41614	65191	36452
68.6667			22115	42563	65886	36774
69.3333			22885	42563	66859	37581
70			22885	43354	67415	37742
70.6667			23077	43987	68249	38548
71.3333			23462	44462	69222	38710
72			23462	45095	69778	39355
72.6667			23846	45886	70751	39839
73.3333			24038	45728	71307	40484
74			24423	46994	72558	40645
74.6667			24423	46994	73114	41129
75.3333			24808	47785	73809	41774
76			25000	48418	74921	42419
76.6667			25385	48892	75477	42903
77.3333			25577	49367	76589	43548
78			25962	50000	77145	44032
78.6667			25962	50633	78118	44194
79.3333			26346	51582	79230	44677
80			26731	51582	79786	45323
80.6667			26731	52373	80898	45645
81.3333			27115	52690	81454	46129
82			27500	53323	82427	46613
82.6667			27308	54272	83678	47258
83.3333			27885	54589	84095	47742
84			28077	55380	85346	47903
84.6667			28462	55854	85763	48710
85.3333			28269	56329	86875	49032
86			29038	56804	87570	49516
86.6667			29231	57595	88265	50323
87.3333			29231	58070	89516	50645
88			29423	58861	89933	51129
88.6667			30192	59019	91184	51774
89.3333			30192	59968	91879	52097
90			30192	60127	92852	52903
90.6667			30769	60759	93964	53387
91.3333			30769	61709	94520	53710
92			31346	61867	95354	54355
92.6667			31731	62975	96327	54677
93.3333			31731	63608	96883	55484
94			32115	63766	97856	55645
94.6667			32115	64557	98412	56129
95.3333			32692	65032	99107	56935
96			32500	65823	99941	57258
96.6667			32692	66456	100358	57903
97.3333			33269	66772	101331	58226
98			33269	67405	101887	58871
98.6667			34231	67722	102721	59355
99.3333			33846	65506	103555	59677
100			34038	-29747	104111	60323
100.667			34808		104806	60968
101.333			34423		72419	61290
102			-20000		-27522	61774
102.667						62581
103.333						62742
104						63387
104.667						63710
105.333						64194
106						65000
106.667						65161
107.333						65806
108						66290
108.667						66452
109.333						67097
110						67419
110.667						68065
111.333						68548
112						68871
112.667						69355
113.333						70000
114						70323
114.667						70806
115.333						71129
116						71774
116.667						71774
117.333						72419
118						73226
118.667						73226
119.333						74194
120						74194
120.667						74839
121.333						75484
122						75645
122.667						75968
123.333						76452
124						76935
124.667						77097
125.333						77419
126						78065
126.667						78226
127.333						78548
128						78871
128.667						78871
129.333						78871
130						77903
130.667						41129
131.333						-2097

## Sheet: Fig. 3e
Formulation	G (Pa)	tensile breaking strain
PAM10	5293.1	0.3667
Alg2	4465.1	0.3933
PAM10ALG1	8151.1	1.0133
PAM10Alg2 (NOR/TZ=1/1)	11475	0.9933
PAM10ALG3	13910	1.0067
PAM10Alg2 (NOR/TZ=1/4)	7386.7	1.3

## Sheet: Fig. 4a
Shear Rate (1/s)	alg2 viscosity (Pa.s)	PAM10 viscosity (Pa.s)	PAM10alg2 viscosity (Pa.s)
0.1	2.64513	0.227977	17.0703
0.158	2.6621	0.252373	16.9323
0.251	2.63973	0.244807	16.7573
0.398	2.65063	0.258247	16.5113
0.631	2.6358	0.25693	16.1853
1	2.60997	0.251933	15.706
1.58	2.58007	0.25065	15.0547
2.51	2.53933	0.251227	14.2183
3.98	2.464	0.253167	13.1667
6.31	2.3606	0.251447	11.9313
10	2.234	0.251383	10.5475
15.8	2.06237	0.251133	9.06423
25.1	1.85143	0.25011	7.55727
39.8	1.61267	0.247647	6.10257
63.1	1.35547	0.243527	4.80297
100	1.10143	0.23521	3.62457
158	0.86805	0.21324	2.37613
251	0.664053	0.1945	1.70327
398	0.492963	0.18654	1.296
631	0.35692	0.176037	0.946127
1000	0.25984	0.1631	0.55865

## Sheet: Fig. 4f
	PAM10ALG2 stress (Pa)										Alg stress (Pa)
compression strain (%)	round 1	round 2	round 3	round 4	round 5	round 6	round 7	round 8		compression strain (%)	round 1	round 2	round 3	round 4	round 5	round 6	round 7	round 8
0	0	0	0	0	0	0	0	0		0	0	0	0	0	0	0	0	0
0.479452	13.6224	8.62245	9.69388	3.46939	8.62245	7.65306	8.57143	8.82653		0.481481	7.40741	-1.23457	-2.46914	-3.7037	-2.46914	-3.7037	-4.93827	-2.46914
1.39726	20.3571	18.9796	16.5306	10.8673	16.1224	17.602	17.8571	17.9082		1.40741	43.2099	1.23457	-1.23457	-1.23457	-9.87654	-2.46914	-3.7037	-4.93827
2.36301	29.898	30.5102	26.0714	18.9286	25.3061	26.6327	26.9898	26.7857		2.37037	80.2469	3.7037	9.87654	3.7037	-13.5802	-1.23457	-1.23457	0
3.34247	40.6122	35.2551	36.3265	28.6224	33.7245	36.8878	35.3061	36.6837		3.35556	122.222	7.40741	17.284	8.64198	-7.40741	4.93827	4.93827	0
4.32877	51.5306	42.2959	44.0306	36.9898	44.6429	48.2143	46.5816	43.6224		4.34074	164.198	11.1111	19.7531	14.8148	-7.40741	7.40741	7.40741	4.93827
5.31507	62.8571	51.2245	53.1633	45.5612	53.8265	57.2959	56.1224	54.2857		5.33333	211.111	14.8148	9.87654	11.1111	-9.87654	14.8148	13.5802	9.87654
6.30822	70.102	59.2347	64.6939	55.2041	64.7959	67.551	61.3776	61.3776		6.32593	264.198	18.5185	11.1111	22.2222	-4.93827	19.7531	13.5802	17.284
7.30822	78.8776	69.2347	73.8265	64.6939	74.6939	77.1939	68.3163	71.4286		7.32593	309.877	19.7531	13.5802	24.6914	0	23.4568	18.5185	9.87654
8.30822	88.1122	77.8061	84.3878	74.4898	86.3776	85.1531	78.1122	80.7653		8.32593	339.506	28.3951	16.0494	29.6296	4.93827	30.8642	27.1605	6.17284
9.30137	99.1837	86.4796	93.9286	84.3878	89.5408	95.102	87.1939	89.2347		9.31852	390.123	30.8642	19.7531	35.8025	9.87654	35.8025	30.8642	7.40741
10.3014	107.296	95.051	103.52	91.8367	96.7857	103.776	95.2551	97.9082		10.3185	444.444	40.7407	27.1605	38.2716	8.64198	33.3333	30.8642	9.87654
11.2945	117.857	105.918	114.694	100.612	105.918	113.418	105.153	106.48		11.3185	492.593	45.679	29.6296	41.9753	12.3457	29.6296	32.0988	14.8148
12.2945	124.949	115.867	122.143	110.561	113.827	123.061	114.235	116.378		12.3185	545.679	43.2099	29.6296	53.0864	14.8148	32.0988	35.8025	18.5185
13.2945	134.082	126.582	128.673	121.276	122.398	131.531	125.051	126.735		13.3185	598.765	45.679	33.3333	51.8519	17.284	33.3333	41.9753	23.4568
14.2945	147.755	136.531	136.684	130.969	131.735	140.969	133.98	136.633		14.3185	650.617	51.8519	35.8025	45.679	22.2222	35.8025	45.679	24.6914
15.2945	155.969	147.653	145.765	140.816	141.071	150.51	142.5	141.888		15.3185	698.765	55.5556	39.5062	41.9753	23.4568	40.7407	48.1481	29.6296
16.2945	162.296	157.092	155.255	149.541	148.929	158.52	150.153	149.286		16.3185	753.086	61.7284	44.4444	45.679	25.9259	37.037	49.3827	32.0988
17.2945	170.867	166.939	162.908	158.724	158.929	169.184	159.898	156.224		17.3185	807.407	54.321	46.9136	49.3827	28.3951	41.9753	54.321	35.8025
18.2945	179.388	175.408	172.653	166.786	168.571	174.745	168.622	165.357		18.3185	870.37	65.4321	48.1481	51.8519	34.5679	44.4444	60.4938	39.5062
19.2877	189.592	183.98	182.347	176.327	179.388	181.684	177.5	173.673		19.3185	930.864	81.4815	50.6173	54.321	35.8025	46.9136	62.963	41.9753
20.2877	197.041	193.163	192.551	187.296	189.337	191.786	187.755	183.571		20.3185	991.358	108.642	59.2593	54.321	41.9753	49.3827	54.321	43.2099
21.2877	205.867	204.082	202.704	199.388	198.163	202.551	198.622	193.776		21.3185	1053.09	140.741	67.9012	59.2593	44.4444	51.8519	59.2593	44.4444
22.2877	217.194	214.694	211.735	204.949	207.449	211.684	207.194	203.571		22.3185	1119.75	167.901	83.9506	66.6667	53.0864	53.0864	58.0247	46.9136
23.2945	226.633	225.663	223.418	212.704	218.112	219.898	218.776	213.827		23.3185	1180.25	206.173	108.642	82.716	50.6173	58.0247	62.963	53.0864
24.2877	239.286	238.622	235.204	223.265	229.949	231.939	228.98	224.592		24.3185	1245.68	253.086	137.037	108.642	61.7284	67.9012	65.4321	59.2593
25.2877	249.082	244.49	245.714	234.796	239.235	242.245	241.582	235.918		25.3185	1319.75	302.469	170.37	128.395	76.5432	86.4198	77.7778	62.963
26.2877	261.276	253.878	255.459	247.908	251.122	253.776	254.439	246.888		26.3185	1390.12	351.852	198.765	150.617	97.5309	100	90.1235	79.0123
27.2877	273.214	263.52	268.265	256.48	262.347	264.541	264.388	259.133		27.3185	1465.43	402.469	229.63	185.185	120.988	123.457	112.346	103.704
28.2877	282.092	275.051	280.816	265.612	271.633	276.888	269.133	268.316		28.3185	1551.85	460.494	269.136	222.222	149.383	148.148	133.333	124.691
29.2877	292.653	284.439	291.888	277.347	285.306	287.092	279.286	277.806		29.3185	1624.69	514.815	322.222	259.259	187.654	176.543	153.086	133.333
30.2945	305	296.122	302.398	287.908	298.622	296.99	290.51	287.959		30.3185	1707.41	579.012	371.605	302.469	227.16	213.58	187.654	161.728
31.2877	317.806	308.776	316.276	301.327	304.286	309.235	303.061	300.969		31.3185	1797.53	644.444	425.926	354.321	265.432	259.259	223.457	192.593
32.2877	330.153	320.918	328.878	313.418	315.765	320.204	316.071	314.337		32.3185	1891.36	711.111	487.654	408.642	312.346	293.827	264.198	224.691
33.2877	344.745	333.265	343.724	325.357	326.837	333.367	327.857	327.908		33.3185	1982.72	782.716	550.617	470.37	366.667	335.802	309.877	267.901
34.2877	355.765	345.306	354.541	338.112	339.286	347.806	340.204	340.867		34.3185	2082.72	860.494	622.222	534.568	425.926	392.593	362.963	319.753
35.2877	370.306	358.52	364.388	350.816	354.235	359.49	352.5	355.306		35.3185	2197.53	944.444	695.062	598.765	493.827	455.556	422.222	374.074
36.2877	385.918	372.092	377.806	365.357	365.612	374.082	365.969	372.755		36.3185	2311.11	1033.33	775.309	666.667	564.198	519.753	490.123	438.272
37.2877	399.796	389.184	392.908	382.194	382.041	389.388	380.204	383.776		37.3185	2425.93	1127.16	861.728	743.21	638.272	588.889	562.963	507.407
38.2877	412.296	406.429	407.092	396.531	398.52	406.122	395.204	397.092		38.3185	2545.68	1224.69	950.617	827.16	720.988	666.667	637.037	580.247
39.2877	428.724	422.5	422.398	412.143	416.735	426.633	413.827	412.653		39.3185	2680.25	1319.75	1048.15	918.519	809.877	753.086	720.988	662.963
40.2877	444.541	439.541	440	429.796	434.337	440.561	431.582	427.653		40.3185	2820.99	1430.86	1150.62	1013.58	903.704	846.914	816.049	753.086
41.2877	464.184	459.133	460.408	450.663	452.347	455.714	451.071	445.51		41.3185	2965.43	1556.79	1264.2	1120.99	1006.17	951.852	914.815	844.444
42.2877	484.082	480.51	481.429	474.133	472.5	475.816	470.459	464.133		42.3185	3119.75	1695.06	1381.48	1233.33	1122.22	1060.49	1011.11	953.086
43.2877	506.122	503.571	503.163	497.704	496.224	497.806	490.612	490.153		43.3185	3282.72	1837.04	1514.81	1360.49	1248.15	1180.25	1130.86	1067.9
44.2877	531.939	530.765	527.653	518.214	520.51	521.786	516.837	513.98		44.3185	3460.49	1997.53	1664.2	1495.06	1376.54	1308.64	1256.79	1188.89
45.2877	560.204	558.52	556.429	544.898	549.745	547.704	544.694	540.306		45.3185	3644.44	2176.54	1833.33	1649.38	1516.05	1450.62	1396.3	1324.69
46.2877	592.092	591.99	588.112	576.071	580.204	577.653	574.439	571.939		46.3185	3834.57	2371.6	2009.88	1818.52	1672.84	1606.17	1545.68	1474.07
47.2877	625.408	623.214	623.469	609.286	612.449	611.224	608.776	603.929		47.3185	4044.44	2579.01	2204.94	2008.64	1849.38	1781.48	1714.81	1646.91
48.2877	666.122	659.031	661.684	647.194	650.459	651.224	649.184	641.939		48.3185	4271.6	2803.7	2404.94	2212.35	2053.09	1976.54	1908.64	1835.8
49.2877	711.378	704.184	705.357	689.745	693.878	695.561	691.786	685.714		49.3185	4517.28	3055.56	2630.86	2439.51	2271.6	2190.12	2117.28	2053.09
50.2877	765.153	753.673	755.561	741.735	744.643	748.52	738.929	736.02		50.3185	4791.36	3327.16	2886.42	2685.19	2513.58	2429.63	2354.32	2283.95
51.2877	822.245	809.592	814.439	800.459	805.255	804.643	796.582	793.01		51.3185	5082.72	3616.05	3174.07	2956.79	2777.78	2687.65	2612.35	2527.16
52.2877	889.541	877.908	881.99	865.612	873.112	867.857	862.347	858.673		52.3185	5398.77	3929.63	3485.19	3259.26	3079.01	2991.36	2906.17	2816.05
53.2877	973.878	957.551	963.112	947.806	947.857	947.041	939.694	938.01		53.3185	5751.85	4277.78	3818.52	3593.83	3408.64	3319.75	3227.16	3133.33
54.2877	1071.84	1055.97	1058.78	1041.07	1040.41	1041.79	1033.16	1031.17		54.3185	6119.75	4662.96	4183.95	3948.15	3760.49	3660.49	3576.54	3470.37
55.2877	1186.43	1170	1174.9	1153.78	1153.42	1153.37	1142.65	1140.2		55.3111	6535.8	5093.83	4593.83	4344.44	4145.68	4039.51	3956.79	3849.38
56.2877	1324.03	1303.72	1305.46	1291.02	1289.18	1283.83	1272.7	1269.29		56.3111	6983.95	5575.31	5056.79	4793.83	4586.42	4467.9	4379.01	4267.9
57.2877	1488.37	1463.47	1462.09	1448.93	1445.51	1440.31	1425.26	1427.19		57.3185	7477.78	6093.83	5569.14	5286.42	5079.01	4946.91	4848.15	4739.51
58.2877	1676.63	1653.21	1649.64	1635.87	1635.46	1625.46	1609.74	1613.93		58.3185	8009.88	6662.96	6127.16	5838.27	5632.1	5496.3	5400	5285.19
59.2877	1892.81	1873.78	1866.68	1853.62	1848.83	1837.19	1820.2	1822.96		59.3185	8586.42	7296.3	6737.04	6446.91	6234.57	6100	6007.41	5892.59
59.9452	2011.17	1995.71	1992.5	1980.36	1966.17	1964.23	1944.9	1940.66		59.9556	8403.7	7267.9	6755.56	6487.65	6285.19	6164.2	6082.72	5969.14
59.5342	1758.93	1739.54	1732.04	1727.96	1711.68	1715.1	1694.13	1688.83		59.5556	6482.72	5681.48	5253.09	5117.28	4906.17	4816.05	4759.26	4670.37
58.6027	1422.81	1415.97	1409.18	1405.36	1392.09	1392.96	1377.6	1379.29		58.6074	4583.95	4077.78	3825.93	3700	3587.65	3523.46	3498.77	3422.22
57.6438	1187.09	1183.93	1180.71	1175.05	1167.04	1166.12	1154.9	1155.77		57.637	3461.73	3091.36	2903.7	2798.77	2709.88	2666.67	2645.68	2581.48
56.6575	1014.74	1016.28	1014.18	1009.23	1004.59	1002.86	993.571	992.908		56.6519	2686.42	2402.47	2255.56	2175.31	2100	2065.43	2051.85	1998.77
55.6712	890.612	892.092	887.653	883.929	880.408	882.908	874.439	873.367		55.6593	2123.46	1911.11	1792.59	1732.1	1667.9	1638.27	1627.16	1576.54
54.6781	791.684	794.847	791.99	784.745	785.663	787.551	780.663	780.918		54.6667	1716.05	1550.62	1445.68	1393.83	1339.51	1317.28	1309.88	1269.14
53.6849	715.357	718.316	713.571	705.765	711.531	710.51	706.888	703.214		53.6741	1403.7	1272.84	1186.42	1143.21	1087.65	1081.48	1070.37	1038.27
52.6918	651.939	659.439	650.816	642.653	648.673	650.153	645.561	643.214		52.6741	1160.49	1056.79	990.123	948.148	892.593	892.593	882.716	853.086
51.6986	599.949	603.776	598.673	591.888	598.316	598.622	594.337	593.571		51.6815	970.37	881.481	827.16	790.123	729.63	737.037	730.864	702.469
50.6986	556.837	560.714	558.571	550.765	556.224	556.071	554.235	550.153		50.6815	813.58	745.679	688.889	659.259	603.704	613.58	607.407	587.654
49.6986	522.449	525.306	524.796	514.745	520.561	522.857	516.224	514.286		49.6815	691.358	632.099	579.012	558.025	507.407	518.519	513.58	500
48.6986	489.898	493.622	495.459	485.561	490.867	493.776	482.347	486.224		48.6815	595.062	539.506	495.062	477.778	423.457	437.037	437.037	423.457
47.7055	462.194	463.878	468.061	458.112	463.265	465.357	455.765	461.378		47.6815	508.642	470.37	417.284	411.111	360.494	374.074	377.778	348.148
46.7055	436.633	440.663	444.337	433.01	437.653	442.143	429.184	435.918		46.6815	424.691	403.704	356.79	349.383	303.704	322.222	320.988	295.062
45.7055	414.592	421.173	421.429	412.245	413.469	419.286	408.622	412.857		45.6815	366.667	350.617	304.938	306.173	261.728	280.247	279.012	248.148
44.7055	393.367	399.286	402.194	393.265	388.827	399.439	386.173	393.163		44.6815	316.049	300	262.963	264.198	218.519	229.63	240.741	209.877
43.7055	376.122	381.633	386.531	374.133	371.276	383.01	368.469	374.082		43.6815	270.37	262.963	227.16	228.395	190.123	195.062	212.346	175.309
42.7055	358.418	363.878	366.684	357.551	354.694	367.398	352.194	358.316		42.6815	230.864	230.864	197.531	207.407	160.494	165.432	186.42	150.617
41.7055	345.102	349.643	347.143	341.582	339.592	350.459	339.082	345.663		41.6815	195.062	196.296	170.37	180.247	139.506	140.741	165.432	129.63
40.7055	333.265	335.612	332.347	329.337	324.745	339.541	324.592	331.939		40.6815	169.136	180.247	148.148	149.383	116.049	123.457	149.383	113.58
39.7123	318.469	322.755	318.52	316.48	313.673	324.439	311.99	315.306		39.6815	141.975	165.432	129.63	130.864	103.704	111.111	134.568	101.235
38.7123	301.735	311.99	304.898	303.163	301.429	312.959	300.714	301.071		38.6815	116.049	145.679	118.519	116.049	93.8272	103.704	125.926	91.358
37.7123	289.133	298.98	295.612	291.02	290.204	304.745	289.286	291.531		37.6815	96.2963	123.457	111.111	102.469	80.2469	96.2963	123.457	81.4815
36.7123	277.602	288.112	284.592	281.276	278.214	289.235	278.316	280.714		36.6815	86.4198	107.407	102.469	95.0617	75.3086	85.1852	120.988	76.5432
35.7123	265.612	277.755	272.5	272.602	268.469	275.459	266.837	268.929		35.6815	69.1358	97.5309	88.8889	85.1852	72.8395	79.0123	108.642	74.0741
34.7055	255.969	266.684	262.449	263.98	259.235	265.306	257.908	258.52		34.6815	61.7284	90.1235	85.1852	82.716	65.4321	76.5432	98.7654	72.8395
33.7055	244.49	256.429	252.857	251.071	248.01	253.571	246.99	249.031		33.6815	53.0864	86.4198	82.716	81.4815	62.963	72.8395	93.8272	66.6667
32.7123	234.286	248.061	243.163	238.316	237.908	245.51	237.194	238.98		32.6815	41.9753	79.0123	76.5432	80.2469	60.4938	72.8395	87.6543	62.963
31.7123	225.357	241.633	232.551	226.327	230.612	235.102	228.214	229.184		31.6815	35.8025	72.8395	76.5432	74.0741	45.679	70.3704	83.9506	64.1975
30.7123	216.735	230.408	223.724	217.041	220.204	224.643	219.847	219.643		30.6815	30.8642	66.6667	75.3086	70.3704	43.2099	67.9012	81.4815	60.4938
29.7123	207.806	218.418	215.561	207.398	209.949	214.898	209.082	211.122		29.6815	28.3951	70.3704	76.5432	71.6049	44.4444	64.1975	79.0123	56.7901
28.7123	199.796	204.949	206.378	197.959	201.48	206.888	203.827	202.194		28.6815	27.1605	66.6667	66.6667	71.6049	38.2716	64.1975	75.3086	55.5556
27.7055	191.173	196.429	198.827	188.724	192.5	198.52	192.857	193.469		27.6815	23.4568	62.963	61.7284	69.1358	33.3333	61.7284	72.8395	60.4938
26.7123	181.48	185.918	189.592	180	186.378	189.745	179.694	185.255		26.6815	32.0988	62.963	56.7901	65.4321	37.037	58.0247	72.8395	56.7901
25.7123	172.806	178.061	179.388	171.48	179.286	182.5	171.173	177.041		25.6815	20.9877	62.963	54.321	62.963	32.0988	58.0247	66.6667	46.9136
24.7123	164.949	169.439	172.245	165.153	171.786	174.439	162.806	167.449		24.6815	12.3457	62.963	50.6173	60.4938	28.3951	58.0247	65.4321	40.7407
23.7123	156.122	161.633	164.694	153.929	158.061	165.051	154.286	158.724		23.6815	7.40741	61.7284	45.679	61.7284	28.3951	56.7901	60.4938	33.3333
22.7123	150.153	153.878	161.02	148.622	148.316	156.276	147.143	151.173		22.6815	3.7037	53.0864	41.9753	58.0247	25.9259	44.4444	61.7284	32.0988
21.7123	143.265	148.929	155.102	142.143	143.418	149.643	141.173	145.459		21.6815	2.46914	56.7901	41.9753	60.4938	25.9259	41.9753	64.1975	32.0988
20.7055	135.765	139.133	142.449	135.153	133.724	143.112	134.337	138.469		20.6815	2.46914	50.6173	40.7407	64.1975	23.4568	38.2716	59.2593	30.8642
19.7123	129.337	132.704	133.061	129.592	126.531	136.122	125.204	134.133		19.6815	0	51.8519	41.9753	48.1481	23.4568	34.5679	56.7901	32.0988
18.7123	123.316	127.5	126.735	121.786	119.541	129.133	119.847	127.041		18.6815	-4.93827	54.321	41.9753	43.2099	25.9259	30.8642	58.0247	25.9259
17.7123	113.622	118.776	117.857	115.408	113.622	121.02	110.51	114.898		17.6815	-7.40741	58.0247	39.5062	40.7407	23.4568	27.1605	55.5556	27.1605
16.7123	103.724	109.643	111.888	107.908	106.888	116.224	104.745	107.704		16.6815	-8.64198	51.8519	34.5679	35.8025	14.8148	28.3951	54.321	25.9259
15.7123	96.2755	103.724	106.122	100.918	99.1837	112.143	98.8776	99.6939		15.6815	-9.87654	41.9753	32.0988	32.0988	17.284	24.6914	55.5556	24.6914
14.7123	88.3163	98.2653	97.2449	95.9184	93.2143	101.99	91.2245	94.4898		14.6815	-11.1111	37.037	33.3333	32.0988	16.0494	25.9259	60.4938	23.4568
13.7123	81.1735	92.0408	90.5612	89.2857	87.398	93.0102	86.3265	86.4796		13.6815	-14.8148	34.5679	32.0988	27.1605	13.5802	25.9259	46.9136	19.7531
12.7123	75.4082	84.1837	84.4898	85.9184	79.7959	86.5816	80.2041	80		12.6815	-11.1111	29.6296	27.1605	25.9259	18.5185	22.2222	38.2716	17.284
11.7123	67.9082	78.2143	77.2449	73.5204	72.2449	78.5714	73.0612	74.898		11.6815	-14.8148	25.9259	23.4568	25.9259	14.8148	19.7531	32.0988	14.8148
10.7123	62.0918	73.6224	71.6837	64.3367	67.6531	73.7245	67.398	70.2041		10.6815	-16.0494	23.4568	24.6914	23.4568	7.40741	17.284	34.5679	14.8148
9.71233	58.0612	68.9286	66.0204	56.8878	60.9184	67.3469	61.1735	64.1327		9.68148	-20.9877	24.6914	23.4568	20.9877	-1.23457	14.8148	29.6296	9.87654
8.71233	49.7959	60.3571	59.7959	50.8673	54.898	60.6122	56.8367	57.3469		8.68148	-20.9877	16.0494	23.4568	18.5185	1.23457	11.1111	24.6914	12.3457
7.71233	41.7857	49.8469	54.0816	43.3163	50.2551	52.9082	51.3265	51.3265		7.68148	-27.1605	12.3457	19.7531	18.5185	-8.64198	11.1111	24.6914	3.7037
6.70548	35.3061	44.2347	46.8878	37.7551	43.1633	47.6531	46.9388	46.0204		6.68148	-27.1605	16.0494	6.17284	12.3457	-13.5802	8.64198	24.6914	8.64198
5.71233	29.3878	37.2959	41.5816	33.0102	37.8061	41.8878	36.7857	39.7449		5.68148	-23.4568	12.3457	0	13.5802	-12.3457	9.87654	20.9877	9.87654
4.71233	22.2449	32.2959	33.5714	26.6837	32.449	36.6327	27.6531	34.3878		4.68148	-20.9877	12.3457	-3.7037	14.8148	-12.3457	6.17284	19.7531	4.93827
3.71233	17.7551	24.1327	27.9082	20.7143	27.8571	32.6531	23.4184	27.7041		3.68148	-37.037	9.87654	-3.7037	6.17284	-17.284	-1.23457	14.8148	-2.46914
2.71233	10.5612	19.2347	23.3673	14.2857	20.6122	26.8878	17.551	22.551		2.68148	-41.9753	7.40741	-6.17284	6.17284	-22.2222	6.17284	16.0494	-2.46914
1.71233	7.04082	13.2143	16.4286	9.89796	12.8061	20.3571	10.3061	17.1429		1.68148	-44.4444	1.23457	-6.17284	6.17284	-18.5185	4.93827	14.8148	-4.93827
0.712329	1.53061	9.03061	12.5	4.03061	6.42857	15.4082	5.56122	10.3061		0.681481	-45.679	1.23457	-7.40741	7.40741	-23.4568	-4.93827	16.0494	-11.1111

## Sheet: Fig. 5c
DASP Beta-TC-6
D1				D2				D3
survival rate	ave	stdev		survival rate	ave	stdev		survival rate	ave	stdev
0.528571	0.6127	0.0802983		0.648649	0.656796	0.0537253		0.735632	0.647585	0.0727433
0.535354				0.631579				0.708333
0.717391				0.603175				0.627119
0.632184				0.746032				0.560284
0.65				0.654545				0.606557
naked Beta-TC-6
D1				D2				D3
survival rate	ave	stdev		survival rate	ave	stdev		survival rate	ave	stdev
0.992129	0.963602	0.0453227		0.939703	0.95467	0.0409757		0.937105	0.962535	0.0236269
0.987063				0.891446				0.969034
0.883303				0.972754				0.939697
0.979122				0.971283				0.992082
0.976394				0.998165				0.974757

[truncated: 6 more sheets: Fig. 5d, Fig. 5h, Fig. 6b, Fig. 6d, 6f-iii, Fig. S9]
